# Supplementary material for: Widespread intronic polyadenylation diversifies immune cell transcriptomes
Source: Nat Commun. 2018 Apr 30;9:1716. doi: 10.1038/s41467-018-04112-z (PMC5928244; doi:10.1038/s41467-018-04112-z)
Supplement: Supplementary file 4 — Supplementary Data1 [file 41467_2018_4112_MOESM4_ESM.xlsx]

## Sheet: BloodB.VS.NB_HighIpA
seqnames	start	end	symbol	entrez.id	exon.anno	RetainedCDR	strand	TotalCDR	NB.gene.TPM	BloodB.gene.TPM	NB.UTR3.TPM	BloodB.UTR3.TPM	NB.TPM	BloodB.TPM	NB.usage	BloodB.usage	BloodB.VS.NB.padjust
chr1	10368612	10368650	KIF1B	23095	intron.utr3	0.509267	+	6798	29.63	11.94	5.84	5.1	0.44	5.7	0.03	0.48	0.0143278
chr1	10607663	10607705	PEX14	5195	intron	0.14903	+	1134	13.09	23.55	8.84	9.6	0.73	7.98	0.06	0.34	0.010254
chr1	108120917	108120954	VAV3	10451	intron	0.924484	-	2569	56.19	99.43	55.17	78.81	0.08	10.75	0	0.11	1.93e-06
chr1	108211461	108211504	VAV3	10451	intron	0.70144	-	2569	56.19	99.43	55.17	78.81	0.94	9.87	0.02	0.11	0.00361633
chr1	109967882	109967915	PSMA5	5686	intron	0.0399449	-	726	34.69	80.73	34.32	69.76	0.37	10.97	0.01	0.15	0.00053907
chr1	117618957	117619016	TTF2	8458	intron	0.398395	+	3489	13.6	19.88	13.09	6.3	0.51	13.58	0.04	0.65	1.82e-06
chr1	14114111	14114336	PRDM2	7799	intron.utr3	0.967427	+	5219	134.2	547.39	15.69	2.12	83.64	375.93	0.66	0.74	8.77e-10
chr1	14114532	14114572	PRDM2	7799	intron.utr3	0.967427	+	5219	134.2	547.39	15.69	2.12	27.07	137.18	0.21	0.26	0.00432192
chr1	153610711	153610750	CHTOP	26097	intron	0.0866667	+	750	131.92	64.3	129.22	52.74	2.7	11.57	0.02	0.19	0.000388712
chr1	154235937	154235977	UBAP2L	9898	intron.utr3	0.881571	+	3386	155.98	307.46	99.18	18.4	55.47	289.06	0.36	0.94	0
chr1	155475383	155475425	ASH1L	55870	intron	0.0475543	-	8832	71.59	66.69	62.18	43.47	2.27	11.06	0.03	0.17	0.00332542
chr1	160209014	160209058	DCAF8	50717	intron	0.40301	-	1794	149.71	153.57	147.93	140.1	1.77	13.46	0.01	0.09	0.000557222
chr1	16677959	16678015	FBXO42	54455	intron	0	-	2154	25.51	23.94	24.09	13.89	1.42	10.04	0.06	0.42	0.000761318
chr1	167210821	167210859	POU2F1	5451	intron	0.0261915	+	2329	36.04	62.92	34.12	49.07	0.07	8.2	0	0.13	5.85e-05
chr1	16768042	16768110	NECAP2	55707	intron	0.10245	+	898	84.1	113.92	79.9	79.59	4.21	34.33	0.05	0.3	0.00228752
chr1	168148872	168148912	TIPRL	261726	intron	0.12381	+	840	53.29	31.04	48.35	8.4	4.42	21.77	0.09	0.72	8.24e-06
chr1	170003639	170003677	KIFAP3	22920	intron	0.284903	-	2464	8.63	37.78	7.46	25.46	0.36	9.16	0.04	0.24	0.0223786
chr1	171696723	171696762	VAMP4	8674	intron	0.265258	-	426	30.08	33.26	28.68	24.95	0.95	5.86	0.03	0.18	0.0247408
chr1	173737120	173737165	KLHL20	27252	intron	0.70765	+	1830	20.38	38.79	19.72	23.11	0.37	7.86	0.02	0.2	0.00157556
chr1	185274127	185274172	IVNS1ABP	10625	intron	0.396579	-	1929	142.64	194.5	137.72	172.74	4.39	19.32	0.03	0.1	0.0103763
chr1	186324651	186324822	TPR	7175	intron	0.28511	-	7092	72.91	66.89	65.96	41.96	2.61	11.41	0.04	0.21	0.00283436
chr1	193199163	193199207	CDC73	79577	intron	0.723058	+	1596	31.7	50.67	31.18	41.5	0	7.38	0	0.15	1.29e-05
chr1	19477418	19477459	UBR4	23352	intron	0.463799	-	15552	108.82	275.88	104.58	249.28	0	14.56	0	0.07	0.000256862
chr1	20069813	20069853	TMCO4	255104	intron	0.460367	-	1905	20.42	15.59	19.25	9.18	1.18	6.41	0.06	0.41	0.00513438
chr1	205588402	205588448	ELK4	2005	intron.utr3	0.849372	-	1434	105.81	101.73	103.6	78.33	1.32	23.4	0.01	0.24	4.53e-09
chr1	207250240	207250282	PFKFB2	5208	intron.utr3	0.958333	+	1584	29.93	33.81	7.35	7.33	3.47	15.64	0.11	0.48	0.0399449
chr1	21267744	21267790	EIF4G3	8672	intron.utr3	0.317419	-	4943	168.33	116.93	166.57	103.84	1.77	13.08	0.01	0.12	4.12e-05
chr1	22054347	22054391	USP48	84196	intron.utr3	0.467908	-	3116	59.18	45.6	47.67	29.69	3.56	11.99	0.07	0.27	0.00465899
chr1	22417253	22417294	CDC42	998	intron.utr3	0.864865	+	666	255.56	475.64	252.55	456.54	2.5	19.1	0.01	0.04	0.00464222
chr1	224563658	224563692	CNIH4	29097	intron.utr3	0.950226	+	442	21.21	118.83	6.11	1.03	15.1	117.8	0.71	0.99	8.61e-06
chr1	226920318	226920358	ITPKB	3707	intron	0.680042	-	2841	72.86	79.42	49.59	41.62	1.71	10.47	0.02	0.18	0.00124922
chr1	229735804	229735839	TAF5L	27097	intron.utr3	0.550676	-	1776	36.38	43.15	35.21	29.48	0.37	7	0.01	0.16	0.000735558
chr1	230227720	230227773	GALNT2	2590	intron	0.0798611	+	1728	36.12	113.38	35.91	85	0.22	28.37	0.01	0.25	1.16e-09
chr1	235992121	235992159	LYST	1130	intron	0.0168332	-	11406	62.35	213.19	34.84	77.47	7.29	73.05	0.12	0.33	4.27e-05
chr1	243348820	243348858	CEP170	9859	intron	0.327273	-	4785	79.77	44.24	77.52	33.97	1.58	7.27	0.02	0.16	0.00247936
chr1	243981962	243982007	AKT3	10000	intron	0.0309973	-	1484	16.28	28.09	15.71	5.65	0.07	14.86	0	0.51	6.57e-10
chr1	246811494	246811533	CNST	163882	intron.utr3	0.844049	+	2193	29.16	60.7	25.1	15.59	3.24	38.05	0.11	0.64	7.34e-09
chr1	31431633	31431673	PUM1	9698	intron	0.651248	-	3567	161.32	143.74	160.44	136.03	0.88	7.71	0.01	0.05	0.00304602
chr1	32841117	32841159	BSDC1	55108	intron	0.827846	-	1458	93.63	64.27	92.68	40.11	0.95	24.16	0.01	0.37	8.92e-13
chr1	40681715	40681769	RLF	6018	intron	0.140992	+	5745	51.88	148.2	48.99	94.24	0.3	39.41	0.01	0.26	5.28e-05
chr1	40864230	40864268	SMAP2	64744	intron	0.146657	+	1391	199.94	929.86	167.98	764.71	7.29	122.65	0.04	0.13	0.00931615
chr1	42765055	42765102	FOXJ3	22887	intron	0.023542	-	1869	47.59	95.19	46.14	77.76	1.23	10.1	0.03	0.11	0.0223225
chr1	52938488	52938543	ZCCHC11	23318	intron	0.552248	-	4938	163.38	241.78	145.85	135.45	2.04	14.86	0.01	0.07	0.0036274
chr1	52940309	52940428	ZCCHC11	23318	intron	0.552248	-	4938	163.38	241.78	145.85	135.45	2.86	45.86	0.02	0.24	4.17e-10
chr1	55536955	55537014	USP24	23358	intron	0.991988	-	7863	90.49	188.8	85.47	148.2	5.02	40.6	0.06	0.22	0.000170892
chr1	67501276	67501319	SLC35D1	23169	intron	0.682584	-	1068	29.09	53.31	28.81	34.72	0.29	18.59	0.01	0.34	0.000252983
chr1	78177342	78177382	USP33	23032	intron.utr3	0.883844	-	2841	69.15	100.94	63.16	48.85	5.99	52.09	0.09	0.51	3.09e-09
chr1	78311160	78311201	FAM73A	374986	intron	0.523659	+	1902	22.77	28.97	21	9.11	0.6	6.3	0.03	0.24	0.000747782
chr1	78334279	78334324	FAM73A	374986	intron	0.821767	+	1902	22.77	28.97	21	9.11	1.18	13.56	0.05	0.45	8.27e-06
chr1	84546311	84546351	PRKACB	5567	intron	0.0329041	+	1398	106.01	38.28	98.19	30.19	0.83	5.65	0.01	0.15	0.000747782
chr10	100188910	100189054	HPS1	3257	intron.utr3	0.482697	-	2254	124.73	35.24	91.92	11.4	9.71	9.55	0.08	0.3	9.6e-05
chr10	100202118	100202161	HPS1	3257	intron	0.0519077	-	2254	124.73	35.24	91.92	11.4	7.13	6.95	0.06	0.19	0.000955712
chr10	102746032	102746072	MRPL43	84545	intron.utr3	0.566038	-	901	83.01	24.59	6.67	0	34.02	16.89	0.42	0.68	0.00281249
chr10	104901813	104901870	NT5C2	22978	intron	0.0599051	-	1686	41.53	47.6	36.1	30.44	4.41	16.39	0.1	0.35	0.006337
chr10	111882181	111882219	ADD3	120	intron	0.538897	+	2121	140.41	298.99	133.56	237.23	0.07	37.7	0	0.13	0
chr10	112358756	112358799	SMC3	9126	intron	0.62069	+	3654	42.21	71.32	34.04	19.27	2.01	7.27	0.05	0.24	0.0135583
chr10	112707488	112707526	SHOC2	8036	intron	0	+	1749	105.9	145.24	101.08	93.89	2.13	26.78	0.02	0.19	0.000582824
chr10	112708995	112709033	SHOC2	8036	intron	0	+	1749	105.9	145.24	101.08	93.89	0.08	20.16	0	0.14	0.000109224
chr10	114204796	114205031	ZDHHC6	64429	intron	0.214976	-	1242	74.2	63.12	71.24	52.42	1.87	10.7	0.03	0.17	0.00183422
chr10	114210445	114210482	VTI1A	143187	intron	0.138439	+	679	19.4	63.85	11.73	18.84	7.68	45.01	0.4	0.68	0.0170976
chr10	115636848	115636887	NHLRC2	374354	intron	0.360844	+	2181	41.17	16.87	39.44	8.84	1.73	8.04	0.04	0.52	0.000112993
chr10	125842658	125842703	CHST15	51363	intron	0	-	1860	71.79	38.1	51.78	5.75	8.44	28.61	0.12	0.64	3.17e-08
chr10	126663083	126663119	ZRANB1	54764	intron	0.670898	+	2127	7.95	24.2	7.66	12.7	0.29	11.5	0.04	0.45	0.000489819
chr10	127430188	127430225	EDRF1	26098	intron	0.63788	+	3717	24.41	63.04	19.9	5.97	1.57	18.85	0.06	0.3	6.47e-08
chr10	127431444	127431480	EDRF1	26098	intron	0.63788	+	3717	24.41	63.04	19.9	5.97	1.13	28.83	0.05	0.47	2.21e-12
chr10	127435969	127436019	EDRF1	26098	intron	0.757062	+	3717	24.41	63.04	19.9	5.97	1.13	8.04	0.05	0.13	0.000166516
chr10	13175225	13175264	OPTN	10133	intron	0.883506	+	1734	10.9	32.73	9.33	12.43	0.31	14.39	0.02	0.46	1.35e-05
chr10	134507890	134508034	INPP5A	3632	intron	0.357724	+	1353	11.77	26.91	7.17	2.55	0.08	11.24	0.01	0.45	8.61e-06
chr10	134540791	134540846	INPP5A	3632	intron	0.625277	+	1353	11.77	26.91	7.17	2.55	4.52	12.91	0.36	0.46	0.00763857
chr10	199243	199281	ZMYND11	10771	intron	0	+	1895	35.64	61.78	33.71	38.77	1.93	23.02	0.05	0.37	1.64e-05
chr10	22092715	22092762	DNAJC1	64215	intron	0.659459	-	1665	14.63	23.73	8.84	2.11	1.38	8.95	0.1	0.4	0.000349663
chr10	31755601	31755672	ZEB1	6935	intron	0.0829168	+	3401	33.19	175.39	32.15	142.76	0.82	32.25	0.03	0.2	0.000497858
chr10	32573051	32573091	EPC1	80314	intron	0.694909	-	2514	136.4	213.53	90.45	49.19	1.07	6.46	0.01	0.03	0.00272704
chr10	32634042	32634086	EPC1	80314	intron	0.0620525	-	2514	136.4	213.53	90.45	49.19	34.42	127.39	0.24	0.58	7.83e-05
chr10	32634305	32634344	EPC1	80314	intron	0.0620525	-	2514	136.4	213.53	90.45	49.19	10.09	30.48	0.07	0.14	0.0158106
chr10	49618323	49618364	MAPK8	5599	intron	0.330639	+	1361	20.36	115.35	19.02	90.86	1.34	24.49	0.07	0.23	0.0253045
chr10	50016955	50016990	WDFY4	57705	intron	0.506332	+	9555	273.7	450.27	257.62	304.8	2.2	74.18	0.01	0.17	0
chr10	50021326	50021376	WDFY4	57705	intron	0.545683	+	9555	273.7	450.27	257.62	304.8	13.88	71.29	0.05	0.16	7.79e-06
chr10	73983863	73983910	ANAPC16	119504	intron	0.426426	+	333	343.77	23.88	293.82	13.3	22.53	7.86	0.07	0.32	1.23e-05
chr10	74105762	74105827	DNAJB12	54788	intron	0.191057	-	1230	22.53	58.39	22.22	52.47	0.3	5.92	0.01	0.1	0.0311235
chr10	75237733	75238107	PPP3CB	5532	intron	0.233921	-	1757	79.13	14.82	67.55	2.61	2.91	9.82	0.04	0.66	1.59e-09
chr10	79800418	79800456	RPS24	6229	intron.utr3	0.464883	+	897	1972.8	5392.62	1.55	0	1969.28	5380.19	1	1	0.0214927
chr10	93020722	93020763	PCGF5	84333	intron	0.614786	+	771	54.46	172.38	46.52	131.52	0.23	21.64	0	0.13	0.0456218
chr11	107944754	107944789	CUL5	8065	intron	0.475032	+	2343	86.46	102.8	79.7	53.82	3.31	48.97	0.04	0.48	3.75e-13
chr11	116788757	116788811	SIK3	23387	intron	0.149878	-	4110	70.37	204.16	65.47	172.81	1.38	23.54	0.02	0.13	0.00206156
chr11	118320660	118320698	KMT2A	4297	intron	0.0362447	+	11919	51.5	61.83	38.14	11.3	5.52	10.9	0.11	0.18	0.0100967
chr11	118352936	118352977	KMT2A	4297	intron	0.336605	+	11919	51.5	61.83	38.14	11.3	2.88	38.65	0.06	0.63	2.15e-14
chr11	118881374	118881411	CCDC84	338657	intron	0.383383	+	999	123.53	98.06	120.56	78.9	1.99	11.34	0.02	0.13	0.000720423
chr11	11934902	11934959	USP47	55031	intron	0.249273	+	4128	54.38	133.97	44.35	64.97	4.46	28.24	0.09	0.3	0.00186991
chr11	128595456	128595505	FLI1	2313	intron	0.0129403	+	1391	115.49	68.84	109.64	53.54	5.85	15.3	0.05	0.23	0.000840931
chr11	14307423	14307467	RRAS2	22800	intron	0.665049	-	618	17.63	72.87	16.41	44.01	1.09	18.69	0.06	0.24	0.0104486
chr11	18356414	18356453	GTF2H1	2965	intron	0.0935033	+	1647	42.94	54.2	29.59	6.13	13.36	48.08	0.31	0.9	3.44e-09
chr11	20389160	20389198	HTATIP2	10553	intron.utr3	0.541935	+	930	31.71	10.15	28.14	3.42	3.57	6.73	0.11	0.66	0.00038473
chr11	35198738	35198797	CD44	960	intron	0.104344	+	2233	323.68	704.42	315.65	611.45	4.1	92.97	0.01	0.16	0.0353238
chr11	3719204	3719405	NUP98	4928	intron	0.745388	-	5475	88.27	209.44	67.21	66.64	3.89	94.18	0.04	0.45	0
chr11	43347783	43347838	API5	8539	intron	0.47619	+	1575	102.67	73.18	100.24	54.07	1.53	6.68	0.01	0.1	0.00542882
chr11	43362349	43362397	API5	8539	intron	0.947302	+	1575	102.67	73.18	100.24	54.07	0.08	10.54	0	0.17	7.13e-06
chr11	43418463	43418506	TTC17	55761	intron	0.21283	+	3632	107.89	82.61	50.59	6.24	1.92	8.96	0.02	0.11	2.56e-06
chr11	43423131	43423172	TTC17	55761	intron	0.36674	+	3632	107.89	82.61	50.59	6.24	2.36	12.26	0.02	0.15	6.3e-08
chr11	43468017	43468079	TTC17	55761	intron.utr3	0.790474	+	3632	107.89	82.61	50.59	6.24	41.87	43.48	0.39	0.53	1.17e-06
chr11	58296328	58296374	LPXN	9404	intron	0.647603	-	1189	421.37	37.96	407.26	26.29	13.72	8.24	0.03	0.19	1.88e-05
chr11	6428223	6428274	APBB1	322	intron	0.326244	-	2210	43.74	48.52	41.3	31.21	1.57	10.9	0.04	0.22	0.00112687
chr11	6526784	6526832	DNHD1	144132	intron	0.0644664	+	14271	22.84	32.94	12.73	8.3	3.11	16.98	0.14	0.5	0.00161298
chr11	65821313	65821352	SF3B2	10992	intron	0.0959821	+	2688	207.99	155.15	180.48	130.05	0.44	16.79	0	0.14	3.21e-05
chr11	65957671	65957707	PACS1	55690	intron	0.123098	+	2892	131.15	134.14	124.99	90.28	6.02	43.86	0.05	0.33	7.34e-09
chr11	77405569	77405607	RSF1	51773	intron	0.627601	-	4326	38.98	101.26	35.88	40.82	0.45	12.26	0.01	0.21	2.42e-05
chr11	85345341	85345382	TMEM126B	55863	intron	0.585434	+	714	31.41	22.31	30.21	12.76	1.21	9.55	0.04	0.43	0.000305381
chr11	9223838	9223946	DENND5A	23258	intron	0.2456	-	3864	48.73	128.38	47.52	91.92	1.21	36.46	0.02	0.28	2.03e-08
chr11	94915311	94915350	SESN3	143686	intron	0.633536	-	1479	23.47	62.69	19.07	36.26	0	7.17	0	0.12	6.77e-05
chr12	100463689	100463726	UHRF1BP1L	23074	intron.utr3	0.355379	-	4415	14.47	77.68	13.59	34.67	0.87	43.01	0.06	0.55	8.16e-08
chr12	110385873	110385911	GIT2	9815	intron.utr3	0.615584	-	2310	140.67	43.05	82.3	14.55	58.38	28.51	0.41	0.66	0.00850334
chr12	110470546	110470590	ANKRD13A	88455	intron	0.760293	+	1773	127.32	61.88	126.21	48.54	1.12	13.34	0.01	0.22	3e-07
chr12	110813283	110813321	ANAPC7	51434	intron.utr3	0.894678	-	1804	33.55	14.44	26.62	2.23	6.79	12	0.2	0.84	9.06e-06
chr12	112516139	112516182	NAA25	80018	intron	0.200411	-	2919	27.56	51.78	19.63	20.24	1.78	27.09	0.08	0.57	1.95e-06
chr12	11993756	11993799	ETV6	2120	intron	0.241354	+	1359	77.21	127.24	73.78	97.37	1.27	29.86	0.02	0.23	1.51e-08
chr12	123008808	123008853	RSRC2	65117	intron	0.0045977	-	1305	87.65	293.43	80.1	83.46	0.82	14.62	0.01	0.13	3.41e-05
chr12	129283316	129283352	SLC15A4	121260	intron	0.907151	-	1734	66.69	86.88	65.23	77.12	1.46	9.76	0.02	0.11	0.0126278
chr12	132267831	132267875	SFSWAP	6433	intron	0.799469	+	3012	125.95	121.72	95.66	91.97	1.03	23.61	0.01	0.2	9.76e-09
chr12	133330878	133330930	ANKLE2	23141	intron	0.227192	-	2817	86.54	125.58	76.85	70.67	6.54	48.34	0.08	0.4	1.75e-07
chr12	14529885	14529922	ATF7IP	55729	intron	0	+	3878	111.49	230.3	97.55	166.92	3.15	16.4	0.03	0.07	0.0391558
chr12	14634449	14634489	ATF7IP	55729	intron.utr3	0.862558	+	3878	111.49	230.3	97.55	166.92	2.04	17.08	0.02	0.08	0.00398612
chr12	22797305	22797348	ETNK1	55500	intron.utr3	0.534756	+	1453	173.11	42.71	165.06	26.64	6.96	12.48	0.04	0.29	8.24e-06
chr12	42756050	42756095	PPHLN1	51535	intron	0.202148	+	1583	124.65	71.32	27.76	5.48	3.18	7.93	0.03	0.11	0.000969251
chr12	46316143	46316342	SCAF11	9169	intron	0.96653	-	4392	229.09	289.14	199.56	180.68	6.97	22.91	0.03	0.1	0.00386183
chr12	46364872	46364915	SCAF11	9169	intron	0	-	4392	229.09	289.14	199.56	180.68	1.96	14.13	0.01	0.06	0.0150583
chr12	46367882	46367929	SCAF11	9169	intron	0	-	4392	229.09	289.14	199.56	180.68	1.19	13.8	0.01	0.06	5.86e-05
chr12	474880	474918	KDM5A	5927	intron	0.105855	-	5073	66.35	203.26	43.05	30.02	0.89	25.14	0.02	0.45	2.52e-10
chr12	49579802	49579848	TUBA1A	7846	intron	0.278146	-	1359	45.84	103.36	41.91	46.25	3.93	57.11	0.08	0.56	6.19e-10
chr12	50093389	50093438	FMNL3	91010	intron	0.040856	-	3084	73.49	15.41	66.94	2.23	6.4	9.71	0.09	0.63	1.23e-08
chr12	56307614	56307666	WIBG	84305	intron	0.109399	-	649	73.23	18.4	60.64	5.04	12.59	13.35	0.18	0.74	4.01e-06
chr12	62903669	62903894	MON2	23041	intron	0.189522	+	5192	59.01	50.38	54.91	12.1	0.88	15.05	0.01	0.29	2.16e-09
chr12	62947105	62947145	MON2	23041	intron	0.618259	+	5192	59.01	50.38	54.91	12.1	0.67	17.64	0.01	0.35	1.8e-12
chr12	65565341	65565385	LEMD3	23592	intron	0.556287	+	2736	36.49	99.74	28.34	28.64	6.9	61.26	0.19	0.6	0.000369991
chr12	65573290	65573337	LEMD3	23592	intron	0.556287	+	2736	36.49	99.74	28.34	28.64	1.25	9.83	0.03	0.09	0.00786189
chr12	69966531	69966574	FRS2	10818	intron	0.37721	+	1527	12.3	40.32	12.08	32.02	0.22	8.3	0.02	0.21	0.00510645
chr12	70178730	70178790	RAB3IP	117177	intron	0.457023	+	1431	12.23	63.82	12.01	55.3	0.22	8.52	0.02	0.17	0.0123251
chr12	72059167	72059210	THAP2	83591	intron	0.103348	+	687	20.11	16.88	7.82	0	10.23	15.41	0.57	1	3.42e-05
chr12	76443229	76443389	NAP1L1	4673	intron	0.878935	-	1239	603.64	784.32	451.4	410.69	128.08	269.96	0.22	0.4	0.00125417
chr12	80061255	80061301	PAWR	5074	intron	0.504399	-	1023	52.97	93.79	43.9	47.01	2.13	43.41	0.04	0.48	0.000942888
chr12	875402	875458	WNK1	65125	intron	0.0878167	+	8643	60.74	66.67	56.19	37.43	3.83	27.66	0.06	0.39	0.0150583
chr12	95451950	95451992	NR2C1	7181	intron	0.289054	-	1882	41.21	100.15	38.44	88.04	0.66	9.83	0.02	0.1	0.0163399
chr12	9842190	9842268	CLEC2D	29121	intron	0.542553	+	658	196.31	53.93	185.95	44.26	9.97	9.67	0.05	0.17	0.00721244
chr12	98929367	98929406	TMPO	7112	intron.utr3	0.722704	+	2885	145.86	214.95	131.92	169.23	12.46	45.73	0.09	0.22	0.00798118
chr13	100018009	100018046	UBAC2	337867	intron	0.808564	+	1191	76.36	74.38	72.58	59.41	3.78	14.97	0.05	0.2	0.00408608
chr13	103260323	103260367	TPP2	7174	intron	0.077593	+	3789	62.39	146.21	58.13	124.28	0.37	8.69	0.01	0.06	0.0040894
chr13	111947495	111947539	ARHGEF7	8874	intron.utr3	0.898909	+	2750	75.8	276.06	74.13	264.99	0.58	9.28	0.01	0.03	0.0471521
chr13	113884483	113884528	CUL4A	8451	intron	0.222222	+	2304	72.43	80.61	64.48	51.04	7.35	20.52	0.1	0.26	0.00656029
chr13	113975676	113975716	LAMP1	3916	intron	0.698565	+	1254	18.17	73.72	17.07	46.3	1.1	27.42	0.06	0.42	0.000649424
chr13	114152902	114152972	TMCO3	55002	intron	0.306785	+	2034	18.48	27.28	12.32	9.83	1.34	13.45	0.07	0.45	0.000969251
chr13	114240443	114240479	TFDP1	7027	intron	0.00973236	+	1233	32.17	16.22	27.78	4.4	4.39	11.82	0.14	0.71	2.42e-05
chr13	20222485	20222588	MPHOSPH8	54737	intron	0.471545	+	2583	113.29	82.45	76.34	22.42	2.28	18.15	0.02	0.41	1.97e-08
chr13	20411599	20411638	ZMYM5	9205	intron.utr3	0.541726	-	2121	26.92	41.3	18.13	15.24	1.12	6.35	0.05	0.16	0.0308816
chr13	20423149	20423189	ZMYM5	9205	intron	0.276285	-	2121	26.92	41.3	18.13	15.24	1.59	12.27	0.07	0.31	0.0233406
chr13	20593846	20593881	ZMYM2	7750	intron	0.383164	+	4134	67.02	107.19	58.46	45.15	0.53	12.93	0.01	0.12	1.93e-06
chr13	20596887	20596925	ZMYM2	7750	intron	0.383164	+	4134	67.02	107.19	58.46	45.15	6.14	45.42	0.09	0.42	6.55e-08
chr13	21364937	21364984	XPO4	64328	intron	0.809317	-	3456	34.24	146.22	33.28	122.79	0.58	13.56	0.02	0.09	0.00947613
chr13	21382865	21382904	XPO4	64328	intron	0.432002	-	3456	34.24	146.22	33.28	122.79	0.37	9.88	0.01	0.08	0.0102425
chr13	25897477	25897516	NUPL1	9818	intron	0.528333	+	1800	19.87	163.8	12.7	30.38	0.22	26.73	0.01	0.16	0.000221397
chr13	25910439	25910478	NUPL1	9818	intron	0.797222	+	1800	19.87	163.8	12.7	30.38	6.95	106.69	0.34	0.65	0.00116675
chr13	27649002	27649055	USP12	219333	intron	0.837376	-	1113	41.66	138.72	24.75	61.61	0.59	9.93	0.01	0.08	0.00983661
chr13	28197546	28197584	POLR1D	51082	intron.utr3	0.539597	+	745	100.99	126.36	69.84	52.54	20.62	56.34	0.22	0.45	0.000584927
chr13	28228356	28228400	POLR1D	51082	intron	0.640268	+	745	100.99	126.36	69.84	52.54	4.63	17.04	0.05	0.14	0.00283181
chr13	32999065	32999208	N4BP2L1	90634	intron	0.215403	-	831	71.48	66.05	48.99	22.62	22.49	43.43	0.3	0.66	0.000991046
chr13	41932815	41932853	NAA16	79612	intron.utr3	0.490868	+	2628	28.73	126.15	26.49	85.02	2.02	31.24	0.07	0.24	0.015826
chr13	46959299	46959341	KIAA0226L	80183	intron	0	-	2126	72.6	178.88	52.36	61.66	14.9	116.84	0.2	0.66	2.14e-08
chr13	51530604	51530639	RNASEH2B	79621	intron.utr3	0.966049	+	972	51.6	104.3	12.82	0.98	26.16	83.4	0.59	0.94	6.47e-08
chr13	77747877	77747918	MYCBP2	23077	intron	0.402579	-	14037	171.15	133.36	150.27	42.63	0.96	35.03	0.01	0.41	7.78e-11
chr14	102302857	102302901	PPP2R5C	5527	intron	0.228996	+	1952	129.37	301.55	45.05	34.68	11.77	34.39	0.1	0.12	0.0201313
chr14	102304761	102304802	PPP2R5C	5527	intron	0.228996	+	1952	129.37	301.55	45.05	34.68	3.02	32.86	0.02	0.11	4.03e-07
chr14	102378801	102378960	PPP2R5C	5527	intron.utr3	0.872439	+	1952	129.37	301.55	45.05	34.68	41.12	140.03	0.33	0.5	1.93e-05
chr14	35578154	35578200	PPP2R3C	55012	intron	0.296623	-	1362	47.32	137.57	34.92	119.38	1.4	18.19	0.04	0.13	0.0214927
chr14	45402742	45402785	KLHL28	54813	intron	0.787827	-	1758	41.01	45.5	35	26.55	1.76	6.79	0.04	0.15	0.0374708
chr14	45406899	45406959	KLHL28	54813	intron	0.535267	-	1758	41.01	45.5	35	26.55	4.24	12.16	0.1	0.26	0.0262934
chr14	50978995	50979037	MAP4K5	11183	intron	0.042503	-	2541	41.34	101.63	40.58	89.47	0.68	10.37	0.02	0.1	0.00860048
chr14	51190500	51190538	NIN	51199	intron	0.967919	-	6546	110.47	92.57	76.77	43.97	4.66	17.75	0.04	0.21	0.000273125
chr14	52388753	52388797	GNG2	54331	intron	0	+	216	73.43	124.3	71.01	110.41	0.46	8.63	0.01	0.12	0.0258936
chr14	54946634	54946770	GMFB	2764	intron	0.659674	-	429	25.47	60.04	19.85	11.06	5.16	42.08	0.2	0.7	6.13e-05
chr14	54947865	54947925	GMFB	2764	intron	0.4662	-	429	25.47	60.04	19.85	11.06	0.46	6.89	0.02	0.12	0.0299376
chr14	55051265	55051305	SAMD4A	23034	intron	0.0865342	+	2265	20.69	20.25	16.67	0.81	1.07	13.79	0.04	0.83	1.72e-06
chr14	56117098	56117314	KTN1	3895	intron	0.612666	+	4074	154.28	267.3	87.18	49.09	1.32	7.77	0.02	0.15	0.00171703
chr14	68129748	68129786	VTI1B	10490	intron	0.164521	-	699	14.83	17.26	12.24	6.3	2.59	10.96	0.18	0.64	0.00576314
chr14	73640878	73640916	PSEN1	5663	intron	0.34188	+	1404	44.99	55.28	44.85	48.66	0.14	6.62	0	0.13	0.000349663
chr14	75140283	75140331	AREL1	9870	intron	0.468447	-	2472	30.67	57.23	29.79	36.94	0.89	20.29	0.03	0.37	1.73e-06
chr14	89878190	89878236	FOXN3	1112	intron	0.368635	-	1473	64.65	205.96	46.18	42.26	16.85	163.7	0.25	0.8	3.05e-09
chr14	91844990	91845028	CCDC88C	440193	intron	0.0443568	-	6087	179.21	49.72	174.32	24.63	4.23	10.47	0.02	0.3	2.91e-06
chr14	92504999	92505038	TRIP11	9321	intron	0.0234007	-	5940	38.57	81.46	23.05	7.49	5.76	38.44	0.19	0.71	9.14e-09
chr14	95561689	95561731	DICER1	23405	intron	0.883169	-	5769	106.15	94.6	101.57	58.88	3.2	24.68	0.03	0.27	1.73e-07
chr15	100186525	100186565	MEF2A	4205	intron	0.155797	+	1656	156.09	143.12	151.74	102.93	0.21	14.99	0	0.11	1.59e-09
chr15	31235583	31235626	MTMR10	54893	intron	0.663239	-	2334	44.85	45.97	37.58	12.64	2.97	29.58	0.07	0.65	1.53e-10
chr15	35220407	35220451	AQR	9716	intron	0.227456	-	4458	36.66	85.59	36	60.02	0.66	25.57	0.02	0.3	6.9e-08
chr15	42853834	42853884	HAUS2	55142	intron.utr3	0.599749	+	797	30.93	60.84	29.2	45.21	1.2	10.69	0.04	0.19	0.0124397
chr15	45893317	45893362	BLOC1S6	26258	intron	0.521104	+	616	50.67	34.31	49.78	15.73	0.51	12.98	0.01	0.37	1.66e-08
chr15	52673214	52673257	MYO5A	4644	intron	0.361351	-	5568	31.25	89.71	30.73	81.46	0.51	8.25	0.02	0.1	0.0288704
chr15	52853453	52853492	ARPP19	10776	intron	0.257576	-	396	87.34	130.89	83.79	105.32	1.29	20.86	0.02	0.17	0.00346067
chr15	62210565	62210603	VPS13C	54832	intron	0.676768	-	11286	206.5	48.1	203.88	27.51	1.59	19.06	0.01	0.39	4.32e-10
chr15	63872028	63872075	USP3	9960	intron	0.701216	+	1563	82.37	280.66	76.51	259.37	0.37	17.5	0	0.07	0.0152254
chr15	64716524	64716566	TRIP4	9325	intron	0.84937	+	1746	19.71	36.51	12.83	12.8	6.88	23.71	0.35	0.65	0.030052
chr15	65804195	65804342	DPP8	54878	intron	0.11383	-	2697	51.31	38.1	50.32	32.19	0.99	5.92	0.02	0.16	0.0145645
chr15	65980140	65980181	DENND4A	10260	intron	0.730084	-	5724	48.05	56.49	44.34	40.95	1.03	15.53	0.02	0.29	4.04e-05
chr15	67892795	67892845	MAP2K5	5607	intron	0.368996	+	1374	10.54	7.54	9.97	0.98	0.44	6.57	0.04	0.86	8.87e-06
chr15	85338463	85338506	ZNF592	9640	intron	0.630652	+	3804	60.37	123.74	58.25	109.21	1.3	12.15	0.02	0.09	0.018106
chr15	90934045	90934188	IQGAP1	8826	intron	0.031162	+	4974	210.13	314.06	160.47	100.92	18.88	139.11	0.08	0.45	0.00297933
chr15	99203858	99203898	IGF1R	3480	intron	0.0229045	+	4104	7.19	25.33	6.97	18.92	0.22	6.41	0.03	0.37	0.00888927
chr16	10481551	10481595	ATF7IP2	80063	intron	0	+	2049	107.5	236.31	28.09	2.01	79.4	234.3	0.72	0.99	8.27e-09
chr16	11150547	11150587	CLEC16A	23274	intron	0.605279	+	3296	29.72	31.92	26.31	6.03	0.44	19.49	0.01	0.61	3.87e-13
chr16	19626304	19626536	C16orf62	57020	intron	0.408357	+	3159	38.03	16.4	36.24	8.37	1.79	8.03	0.05	0.54	0.000340709
chr16	30737536	30737578	SRCAP	10847	intron	0.58372	+	9693	98.54	122.89	92.06	88.44	2.39	12.59	0.02	0.1	0.00385729
chr16	30738665	30738702	SRCAP	10847	intron	0.58372	+	9693	98.54	122.89	92.06	88.44	1.79	8.42	0.02	0.07	0.0229257
chr16	30742793	30742831	SRCAP	10847	intron	0.632106	+	9693	98.54	122.89	92.06	88.44	2.3	13.45	0.02	0.11	0.00199641
chr16	31725528	31725658	ZNF720	124411	intron	0.00787402	+	381	25.34	22.31	15.66	4.5	1.57	11.94	0.06	0.54	2.09e-05
chr16	4408863	4408913	CORO7	79585	intron	0.842333	-	2778	62.71	60.4	60.74	26.48	1.97	33.93	0.03	0.57	1.92e-13
chr16	48593152	48593187	N4BP1	9683	intron	0.70197	-	2691	24.66	43.86	23.35	1.03	0.65	41.8	0.03	0.98	0
chr16	4889247	4889286	GLYR1	84656	intron	0.127894	-	1728	176.97	48.95	175.93	36.25	1.05	6.51	0.01	0.13	6.96e-05
chr16	50344387	50344435	ADCY7	113	intron.utr3	0.67062	+	3288	72.86	59.85	66.14	44.81	6.72	15.04	0.09	0.26	0.0150905
chr16	50370530	50370570	BRD7	29117	intron	0.358346	-	1959	35.72	28.87	32.49	22.58	0.58	6.3	0.02	0.22	0.00266818
chr16	50821600	50821658	CYLD	1540	intron	0.710902	+	2871	77.37	402.92	74.39	302.88	2.08	89.99	0.03	0.22	4.29e-10
chr16	56472821	56472861	NUDT21	11051	intron	0.688596	-	684	74.13	114.84	71.52	94.12	2.61	20.73	0.04	0.18	0.000620872
chr16	56532522	56532578	BBS2	583	intron	0.704986	-	2166	21.49	24.39	20.09	17.76	1.4	6.62	0.07	0.29	0.030807
chr16	56970909	56970952	HERPUD1	9709	intron	0.366497	+	1176	128.58	48.27	120.09	39.04	4.25	7.17	0.03	0.15	0.0118929
chr16	57096651	57096688	NLRC5	84166	intron	0.741653	+	5601	106.06	55.58	93.41	43.96	0.53	6.79	0	0.12	0.000217593
chr16	58657158	58657202	CNOT1	23019	intron	0	-	7353	165.7	397.32	147.21	75.83	16.14	318.55	0.1	0.8	0
chr16	69402543	69402657	TERF2	7014	intron	0.515654	-	1629	29.22	28.2	21.8	9.87	1.4	12.91	0.05	0.49	1.78e-05
chr16	84649617	84649662	COTL1	23406	intron	0.37296	-	429	555.38	104.37	544.37	80.78	11.01	23.59	0.02	0.26	1.5e-06
chr16	84780420	84780456	USP10	9100	intron	0.504115	+	2430	29.9	57.64	27.36	13.73	2.41	38.43	0.08	0.67	2.97e-11
chr16	85943458	85943494	IRF8	3394	intron	0.279469	+	1281	503.96	291.32	498.59	261.78	4.85	29.54	0.01	0.1	3.36e-08
chr16	88728512	88728559	MVD	4597	intron	0.0581879	-	1203	49.18	19.47	37.8	1.36	11.38	18.11	0.23	0.9	9.53e-10
chr16	89614711	89614772	SPG7	6687	intron	0.713891	+	2534	118.97	66.83	99.69	59.23	1.34	6.13	0.01	0.09	0.0105679
chr16	89952493	89952531	TCF25	22980	intron	0.269818	+	2031	190.01	86.07	177.22	30.19	0.37	17.11	0	0.25	0
chr16	89957004	89957040	TCF25	22980	intron	0.302314	+	2031	190.01	86.07	177.22	30.19	1.37	19.97	0.01	0.31	1.39e-12
chr16	90025715	90025770	DEF8	54849	intron.utr3	0.479926	+	1619	85.37	31.91	72.86	20.46	12.21	11.45	0.15	0.36	0.0180679
chr16	9199122	9199163	C16orf72	29035	intron	0.704106	+	828	188.1	563.14	40.78	29.48	4.15	41.8	0.02	0.08	6.21e-09
chr16	9200568	9200617	C16orf72	29035	intron	0.704106	+	828	188.1	563.14	40.78	29.48	10.68	44.37	0.06	0.08	8.41e-05
chr16	9205717	9205755	C16orf72	29035	intron	0.704106	+	828	188.1	563.14	40.78	29.48	13.79	90.66	0.07	0.16	5.31e-06
chr16	9205918	9205957	C16orf72	29035	intron	0.704106	+	828	188.1	563.14	40.78	29.48	63.47	246.02	0.34	0.44	9.47e-07
chr17	16961212	16961262	MPRIP	23164	intron	0.0390476	+	3150	181.38	214.83	178.49	142.68	1.69	7.33	0.01	0.03	0.0193875
chr17	17000616	17000652	MPRIP	23164	intron	0.0847619	+	3150	181.38	214.83	178.49	142.68	1.2	64.82	0.01	0.3	0
chr17	17380835	17380888	MED9	55090	intron	0.507937	+	441	14.33	19	11.3	4.29	3.02	14.71	0.2	0.77	0.000575463
chr17	17927365	17927417	ATPAF2	91647	intron	0.578161	-	870	34.44	22.03	32.3	14.15	0.37	7.87	0.01	0.38	1.97e-05
chr17	19839312	19839350	AKAP10	11216	intron	0.737557	-	1989	56.71	93.59	54.59	79.91	2.13	13.68	0.04	0.16	0.0113489
chr17	26985289	26985324	SDF2	6388	intron	0.237421	-	636	14.92	18.01	12.14	7.92	0.81	6.3	0.05	0.36	0.00786636
chr17	28252243	28252292	SSH2	85464	intron	0.0138889	-	4536	189.51	218.68	161.71	117.99	27.8	100.69	0.15	0.46	2.29e-07
chr17	34903550	34903602	GGNBP2	79893	intron	0.0444126	+	2094	104.35	386.48	82.15	283.92	5	56.5	0.05	0.16	0.00565315
chr17	35910611	35910664	SYNRG	11276	intron	0.649726	-	4014	106.72	27.4	92.58	19.96	6.74	6.84	0.07	0.27	0.0105679
chr17	37996901	37996948	IKZF3	22806	intron	0.00457516	-	1530	86.57	8.9	79.6	1.03	5.1	7.86	0.06	0.88	1.01e-09
chr17	38139770	38139810	PSMD3	5709	intron	0.137072	+	1605	128.32	141.03	127.8	135.38	0.52	5.65	0	0.05	0.010254
chr17	3925710	3925754	ZZEF1	23140	intron	0.811614	-	8886	52.07	102.61	50.33	79.6	1.75	23.01	0.04	0.23	7.9e-05
chr17	43375498	43375535	MAP3K14	9020	intron	0	-	2843	56.65	17.48	53.26	5.8	3.38	11.68	0.05	0.65	0.0228185
chr17	53497028	53497066	MMD	23531	intron	0.0362622	-	717	18.35	153.56	16.95	118.4	1.4	35.16	0.08	0.23	0.00972403
chr17	5417447	5417613	NLRP1	22861	intron.utr3	0.986868	-	4493	158.45	318.06	24.65	14.17	133.8	303.89	0.84	0.96	0.000438198
chr17	60087789	60087829	MED13	9969	intron	0.301456	-	6525	96.24	210.52	90.53	166.17	2.94	32.24	0.03	0.17	5.85e-05
chr17	61738931	61738973	MAP3K3	4215	intron	0.240122	+	1974	33.32	36.37	33.1	27.3	0.22	9.07	0.01	0.25	2.03e-05
chr17	65823183	65823220	BPTF	2186	intron	0.0670605	+	9141	158.53	311.47	87.88	54.38	3.92	22.98	0.04	0.16	6.2e-06
chr17	65928353	65928422	BPTF	2186	intron	0.726069	+	9141	158.53	311.47	87.88	54.38	1.75	23.67	0.02	0.18	2.58e-09
chr17	65948286	65948322	BPTF	2186	intron	0.908435	+	9141	158.53	311.47	87.88	54.38	0.46	13.77	0	0.11	0.000873199
chr17	65956141	65956177	BPTF	2186	intron	0.945083	+	9141	158.53	311.47	87.88	54.38	2.22	13.78	0.02	0.11	0.000192502
chr17	7246026	7246065	ACAP1	9744	intron	0.154746	+	2223	335.12	12.33	294.65	8.2	40.47	4.13	0.12	0.32	0.0180613
chr17	73260534	73260573	MRPS7	51081	intron	0.695473	+	729	25.21	19.04	24.84	6.18	0.37	12.85	0.01	0.67	3.62e-09
chr17	76116045	76116087	TMC6	11322	intron	0.709264	-	2418	128.88	17.38	122.85	9.51	6.04	7.88	0.05	0.44	1.98e-05
chr17	76404219	76404274	PGS1	9489	intron	0.839019	+	1671	29.63	19.54	29.33	12.91	0.3	6.62	0.01	0.34	8.55e-05
chr17	78355946	78355989	RNF213	57674	intron	0.89577	+	15792	247.04	79.58	235.29	69.43	1.19	9.17	0	0.12	9.83e-06
chr18	12358044	12358083	AFG3L2	10939	intron	0.428571	-	2394	34.85	38.03	34.18	20.73	0.3	13.51	0.01	0.36	5.23e-08
chr18	12792156	12792198	PTPN2	5771	intron	0.984419	-	1412	41.39	54.59	29.46	32.78	1.03	11.66	0.03	0.21	0.00132803
chr18	236094	236132	THOC1	9984	intron	0.465046	-	1974	56.81	67.18	55.63	43.16	0.36	12.66	0.01	0.19	9.01e-07
chr18	32829734	32829770	ZNF397	84307	intron	0.898153	+	1787	46.71	13.03	6.7	0	32.02	12.43	0.67	0.95	0.00656029
chr18	44398184	44398364	PIAS2	9063	intron.utr3	0.889279	-	1996	40.84	35.87	37.66	15.74	2.43	17.42	0.06	0.51	1.9e-06
chr18	45384948	45384985	SMAD2	4087	intron	0.519943	-	1404	30.19	42.1	25.9	7.6	3.94	25.65	0.13	0.58	7.99e-07
chr18	46847497	46847544	DYM	54808	intron	0.379602	-	2010	13.77	25.47	12.68	4.62	0.07	14.23	0	0.56	4.32e-10
chr18	46913142	46913188	DYM	54808	intron	0.0960199	-	2010	13.77	25.47	12.68	4.62	1.02	6.62	0.07	0.26	0.00204642
chr18	67765318	67765358	RTTN	25914	intron	0.584194	-	6681	13.9	82.82	13.38	70.02	0.52	12.8	0.04	0.15	0.0346121
chr18	77092937	77092993	ATP9B	374868	intron	0.58885	+	3444	18.58	21.99	16.39	4.18	0.8	7.43	0.04	0.35	7.58e-05
chr18	9235805	9235847	ANKRD12	23253	intron	0.152367	+	6189	249.64	1905.72	51.25	86.4	2.36	21.71	0.04	0.2	0.00116671
chr18	9716292	9716348	RAB31	11031	intron	0.0663265	+	588	72.11	61.17	67.11	13.78	5	47.39	0.06	0.78	3.56e-08
chr19	10796405	10796441	ILF3	3609	intron.utr3	0.773271	+	2761	260.12	307.93	196.52	129.62	56.21	173.91	0.22	0.58	5.65e-08
chr19	1273125	1273168	CIRBP	1153	intron.utr3	0.994438	+	899	841.22	202.73	163.38	7.05	663.43	195.68	0.79	0.97	7.44e-09
chr19	12765405	12765445	MAN2B1	4125	intron	0.602767	-	3036	303.39	101.72	298.38	91.9	3.99	9.81	0.01	0.09	0.000761318
chr19	15566462	15566504	RASAL3	64926	intron	0.566864	-	3036	133.97	34.03	129.58	28.17	3.58	5.86	0.03	0.17	0.00459066
chr19	16265420	16265468	HSH2D	84941	intron	0.469628	+	1103	184.28	60.77	148.89	36.77	16.93	13.58	0.1	0.27	0.00882852
chr19	18383821	18383860	KIAA1683	80726	intron	0	-	4104	25.84	27.09	19.42	5.65	6.43	21.44	0.23	0.79	0.000309805
chr19	2192342	2192387	DOT1L	84444	intron	0.106849	+	4614	9.44	20.23	8.4	9.11	0.83	10.46	0.09	0.51	0.00402385
chr19	24290114	24290153	ZNF254	9534	intron.utr3	0.137793	+	2003	11.35	40.83	9.23	14.75	2.04	21.62	0.18	0.52	0.0135262
chr19	37656292	37656438	ZNF585A	199704	intron	0.0311688	-	2310	32.35	28.43	12.95	2.66	19.39	25.77	0.6	0.91	0.00356996
chr19	58900511	58900557	RPS5	6193	intron	0.17561	+	615	1913.87	11.4	1892.49	0.43	3.33	7.27	0	0.66	2.11e-10
chr2	101622848	101622882	RPL31	6160	intron.utr3	0.906606	+	439	585.04	1660.88	3.8	0	472.37	1654.19	0.99	1	0.0001766
chr2	120862650	120862688	EPB41L5	57669	intron.utr3	0.637012	+	2383	8.59	23.13	5.98	5.32	2.07	14.34	0.24	0.61	0.0132977
chr2	128050794	128050832	ERCC3	2071	intron	0.0996169	-	2349	33.45	31.58	31.87	14	0.61	9.66	0.02	0.31	8.19e-06
chr2	135912758	135912799	RAB3GAP1	22930	intron	0.771486	+	2967	101.3	253.8	60.44	138.92	2.43	52.14	0.02	0.2	3.83e-07
chr2	135913342	135913391	RAB3GAP1	22930	intron	0.771486	+	2967	101.3	253.8	60.44	138.92	2.36	35.8	0.02	0.14	0.0422299
chr2	144371966	144372009	ARHGAP15	55843	intron	0.702381	+	1428	85.34	123.72	85.04	113.67	0.3	10.04	0	0.08	7.58e-05
chr2	149450430	149450464	EPC2	26122	intron	0.129125	+	2424	49.91	128.99	45.51	108.03	1.18	15.59	0.02	0.12	0.0056188
chr2	153550907	153550946	PRPF40A	55660	intron	0.106337	-	2793	146.33	462.61	117.49	273.18	2.59	24.12	0.02	0.08	0.00573138
chr2	162061249	162061488	TANK	10010	intron.utr3	0.2746	+	1311	111.3	177.45	87.49	153.84	3.02	23.01	0.03	0.13	0.00333389
chr2	162229656	162229697	PSMD14	10213	intron	0.495177	+	933	36.27	77.12	29.78	51.73	1.56	24.96	0.05	0.32	4.53e-05
chr2	163164329	163164373	IFIH1	64135	intron	0.202079	-	3078	31.23	129.44	24.84	70.4	5.27	55.78	0.17	0.44	0.0201313
chr2	170490026	170490067	PPIG	9360	intron	0.449007	+	2265	171.69	335.77	96.69	69.14	1.61	13.53	0.02	0.15	0.000119821
chr2	174793712	174793752	SP3	6670	intron	0.698636	-	2346	69.42	254.74	68.07	221.25	1.35	33.49	0.02	0.13	2.63e-05
chr2	175435901	175435949	WIPF1	7456	intron	0.746693	-	1512	299.43	130.18	276.42	77.45	17.97	52.74	0.06	0.4	2.97e-11
chr2	190649836	190650028	PMS1	5378	intron	0	+	3007	36.34	27.38	27.18	11.73	8.34	15.43	0.23	0.56	0.00989989
chr2	191769963	191770002	GLS	2744	intron	0.453871	+	2157	296.86	112.6	41.26	7.12	0.22	12.26	0	0.11	1.14e-08
chr2	191770354	191770394	GLS	2744	intron	0.453871	+	2157	296.86	112.6	41.26	7.12	0.9	20.1	0	0.19	8.9e-14
chr2	191771553	191771590	GLS	2744	intron	0.453871	+	2157	296.86	112.6	41.26	7.12	1.85	31.87	0.01	0.29	0
chr2	197934632	197934676	ANKRD44	91526	intron	0.553918	-	2986	131.74	155.71	121.9	117.32	2.15	26.96	0.02	0.16	5.82e-07
chr2	211013733	211013772	KANSL1L	151050	intron	0.367072	-	2964	18.92	16.98	11.32	5.81	3.58	8.46	0.19	0.49	0.0438711
chr2	225379926	225379970	CUL3	8452	intron	0.193225	-	2391	76.38	236.2	66.9	166.02	0	15.2	0	0.07	5.15e-08
chr2	231041192	231041227	SP110	3431	intron.utr3	0.751351	-	2220	430.25	71.43	242.74	40.2	42.87	17.6	0.15	0.27	0.0157775
chr2	234066564	234066600	INPP5D	3635	intron	0.271162	+	3485	382.2	130.42	380.96	114.88	1.24	15.54	0	0.12	1.1e-07
chr2	239085938	239085974	ILKAP	80895	intron	0.709075	-	1179	46.85	98.7	46.26	78.45	0.59	20.25	0.01	0.22	1.04e-06
chr2	242106528	242106585	PPP1R7	5510	intron.utr3	0.762376	+	1111	60.27	11.13	42.23	2.23	16.58	8.9	0.28	0.8	0.00015683
chr2	242651924	242651965	ING5	84289	intron	0.502874	+	1044	39.64	26.81	34.36	9.66	2.48	14.7	0.06	0.53	2.18e-06
chr2	26316669	26316721	RAB10	10890	intron	0.210614	+	603	46.39	32.82	40.55	13.24	5.2	19.2	0.12	0.59	1.1e-05
chr2	27556479	27556515	GTF3C2	2976	intron	0.637414	-	2769	42.9	64.11	41.08	54.24	1.82	9.87	0.04	0.16	0.0325862
chr2	32622106	32622147	BIRC6	57448	intron	0.0709483	+	14574	136.59	168.31	122.25	96.58	0.45	7.22	0	0.06	0.00062075
chr2	32732963	32733004	BIRC6	57448	intron	0.665569	+	14574	136.59	168.31	122.25	96.58	1.43	17.38	0.01	0.13	2.47e-06
chr2	3466326	3466365	TRAPPC12	51112	intron	0.759511	+	2208	47.08	12.6	46.17	7.33	0.91	5.27	0.02	0.44	0.00012249
chr2	37490689	37490728	PRKD3	23683	intron	0.704826	-	2673	163.22	211.85	158.39	187.29	0.6	12.77	0	0.09	0.00627927
chr2	38569625	38569662	ATL2	64225	intron	0.259549	-	2042	44.92	178.95	44.28	167.45	0.64	11.5	0.01	0.06	0.0285594
chr2	39079209	39079265	DHX57	90957	intron	0.487863	-	4161	14.81	30.35	11.85	12.16	2.96	18.19	0.2	0.59	0.00584635
chr2	39278529	39278586	SOS1	6654	intron	0.17991	-	4002	55.15	46.26	47.99	20.65	2.32	9.77	0.04	0.23	0.000291053
chr2	39280640	39280681	SOS1	6654	intron	0.17991	-	4002	55.15	46.26	47.99	20.65	0.76	12.86	0.01	0.3	2.86e-05
chr2	46246228	46246277	PRKCE	5581	intron	0.649051	+	2214	50.3	86.83	18.41	52.52	0.74	14.38	0.01	0.18	0.00322874
chr2	47278346	47278385	TTC7A	57217	intron	0.794947	+	2731	76.72	265.58	72	200.63	0.65	47.23	0.01	0.22	9.63e-06
chr2	53932914	53932963	ASB3	51130	intron	0.629416	-	1557	59.15	31.16	53.37	19.37	5.25	8.31	0.09	0.26	0.0215529
chr2	54889406	54889445	SPTBN1	6711	intron.utr3	0.90742	+	7291	71.57	68.95	69.32	42.74	1.8	25.39	0.03	0.31	3.34e-05
chr2	55800134	55800177	SMEK2	57223	intron	0.692157	-	2550	54.34	67.47	37.69	22.21	1.11	5.7	0.02	0.09	0.0112566
chr2	55841139	55841179	SMEK2	57223	intron	0.0776471	-	2550	54.34	67.47	37.69	22.21	6.04	27.79	0.11	0.42	1.66e-05
chr2	58286533	58286576	VRK2	7444	intron	0.0885417	+	1536	51.79	51.68	48.74	4.34	0.67	7.44	0.01	0.14	2.42e-07
chr2	58287227	58287266	VRK2	7444	intron	0.0885417	+	1536	51.79	51.68	48.74	4.34	0.38	12.49	0.01	0.24	1.67e-12
chr2	58287752	58287798	VRK2	7444	intron	0.0885417	+	1536	51.79	51.68	48.74	4.34	1.77	27.42	0.03	0.53	0
chr2	60768920	60769019	BCL11A	53335	intron	0.14751	-	2610	591.32	175.72	129.74	18.64	111.92	106.5	0.19	0.61	0.0100988
chr2	61137024	61137061	REL	5966	intron	0.211828	+	1860	52.16	45.43	19.15	16.5	2.99	16.66	0.06	0.37	0.00222279
chr2	61594722	61594765	USP34	9736	intron	0.117564	-	10641	111.13	119.15	98.27	67.32	0.67	10.47	0.01	0.09	2.54e-05
chr2	61616456	61616587	USP34	9736	intron	0.070764	-	10641	111.13	119.15	98.27	67.32	1.8	20.61	0.02	0.18	0.000272471
chr2	62115084	62115128	CCT4	10575	intron	0.0783951	-	1620	83.66	83.86	67.46	55.31	13.99	27.57	0.17	0.33	0.0373071
chr2	74305935	74305976	TET3	200424	intron	0.47977	+	5388	28.73	41.08	27.28	17.84	1.45	23.23	0.05	0.58	6.55e-08
chr2	75928924	75928963	GCFC2	6936	intron.utr3	0.272842	-	2375	19.73	13.25	18.51	5.97	1.22	7.27	0.06	0.56	0.00053907
chr2	85277818	85277855	KCMF1	56888	intron	0.771379	+	1146	58.79	164.91	57.13	135.06	0.91	23.73	0.02	0.15	1.19e-05
chr2	85785850	85785884	GGCX	2677	intron.utr3	0.173252	-	2303	19.02	21.97	8.33	0.81	10.69	21.16	0.56	0.96	0.000497212
chr2	86754176	86754215	CHMP3	51652	intron	0.427504	-	669	56.87	63.17	52.71	30.4	2.09	21.1	0.04	0.34	2.36e-07
chr2	86774860	86774896	CHMP3	51652	intron	0.0672646	-	669	56.87	63.17	52.71	30.4	1.85	10.09	0.03	0.16	0.000907521
chr2	99342405	99342445	MGAT4A	11320	intron	0.0552291	-	1702	26.94	51.51	13.05	6.78	12.13	41.96	0.45	0.8	0.000796141
chr20	1129088	1129138	PSMF1	9491	intron	0.640698	+	860	42.57	41.46	35.66	19.33	5.6	16.22	0.13	0.39	0.00213719
chr20	2873656	2873699	PTPRA	5786	intron	0	+	2409	56.69	18.51	54.7	11.13	0.58	7.39	0.01	0.39	5.28e-06
chr20	30959998	30960037	ASXL1	171023	intron.utr3	0.0556995	+	4632	93.31	87.05	81.94	60.56	9.97	23.4	0.11	0.27	0.00971571
chr20	33327030	33327067	NCOA6	23054	intron	0.951712	-	6192	35.35	65.28	35.21	59.58	0.15	5.7	0	0.09	0.00374042
chr20	3899022	3899096	PANK2	80025	intron	0.897569	+	1728	38.4	36.84	27.78	6.83	9.88	25.01	0.26	0.67	1.52e-05
chr20	391367	391406	RBCK1	10616	intron.utr3	0.197886	+	1703	100.1	39.15	68.52	12.01	26.33	27.14	0.26	0.71	8.92e-06
chr20	40114214	40114266	CHD6	84181	intron	0.245582	-	8148	30.51	143.36	29.27	99.35	0.59	34.99	0.02	0.26	1.45e-07
chr20	43627260	43627303	STK4	6789	intron	0.567623	+	1464	259.19	323.08	256.02	287.61	3.17	35.47	0.01	0.11	4.38e-06
chr20	44708236	44708289	NCOA5	57727	intron	0	-	1740	76.83	138.16	71.18	103.19	2.74	16.17	0.04	0.12	0.0106886
chr20	44755747	44755793	CD40	958	intron	0.676072	+	886	296.14	103.22	280	78.74	16.14	24.48	0.06	0.27	0.000506021
chr20	48704883	48704922	UBE2V1	7335	intron	0.514235	-	562	97.77	55.79	85.07	29.25	1.34	22.96	0.02	0.44	5.55e-12
chr20	56273899	56273937	PMEPA1	56937	intron	0.12654	-	893	75.72	115.57	75.13	88.84	0.45	6.73	0.01	0.11	0.00225947
chr20	56906627	56906673	RAB22A	57403	intron	0.198291	+	585	39.79	184.63	38.44	151.24	0.07	12.1	0	0.07	0.000121277
chr20	56909925	56909975	RAB22A	57403	intron	0.198291	+	585	39.79	184.63	38.44	151.24	1.28	21.29	0.03	0.12	0.0236168
chr20	57279518	57279568	NPEPL1	79716	intron	0.542125	+	1638	50.31	48.39	46.55	23.75	1.01	18.28	0.02	0.38	1.98e-08
chr20	60578353	60578394	TAF4	6874	intron	0.727747	-	3258	34.06	23.56	30.56	15.85	3.5	7.71	0.1	0.33	0.0330122
chr20	61474929	61474968	TCFL5	10732	intron	0.918651	-	1512	25.15	36.3	13.23	8.03	2.95	17.31	0.13	0.62	0.000622368
chr21	17158190	17158235	USP25	29761	intron	0.116045	+	3378	43.39	107.9	40.59	86.9	2.79	21	0.06	0.19	0.0158143
chr21	33053686	33053727	SCAF4	57466	intron	0.722416	-	3444	83.1	58.49	58.9	24.57	13.66	22.12	0.17	0.36	0.00405741
chr21	34635018	34635060	IFNAR2	3455	intron.utr3	0.584507	+	1704	29.96	25.83	8.62	2.23	14.26	19.1	0.5	0.78	0.0257169
chr21	34721333	34721375	IFNAR1	3454	intron	0.470729	+	1674	97.92	100.24	79.91	16.27	10.61	74.69	0.12	0.82	0
chr21	34791089	34791131	IFNGR2	3460	intron	0.245565	+	1071	162	361.32	159.31	336.98	1.18	19.3	0.01	0.05	0.000441568
chr21	37415984	37416020	SETD4	54093	intron.utr3	0.686711	-	1347	31.3	16.66	25.85	6.83	5.45	9.82	0.18	0.6	0.00377747
chr21	38525580	38525621	TTC3	7267	intron	0.452727	+	6198	80.05	188.97	44.02	103.73	0.15	11.82	0	0.1	5.83e-05
chr22	21969020	21969074	UBE2L3	7332	intron	0.767267	+	666	67.82	29.69	67.23	19.06	0.59	10.64	0.01	0.36	1.44e-07
chr22	22024451	22024521	PPIL2	23759	intron	0.0516373	+	1588	84.53	13.41	83	5.37	1.53	8.04	0.02	0.6	9.3e-08
chr22	40522990	40523053	TNRC6B	23112	intron	0.00801425	+	5615	151.98	121.32	145	95.7	1.3	20.24	0.01	0.19	3.98e-07
chr22	41257793	41257832	XPNPEP3	63929	intron.utr3	0.103194	+	1628	15.46	21.49	9.59	8.9	1.48	8.04	0.1	0.39	0.0353905
chr22	50958145	50958184	NCAPH2	29781	intron.utr3	0.483871	+	1860	43.55	26.37	42.73	15.3	0.82	11.07	0.02	0.42	1.72e-06
chr3	100003160	100003202	TBC1D23	55773	intron	0.226667	+	2100	28.94	77.74	28.71	67.44	0.23	8.84	0.01	0.11	0.00194836
chr3	112197442	112197487	BTLA	151888	intron	0.463218	-	870	84.16	23.07	81.6	10.36	2.56	12.71	0.03	0.55	1.17e-07
chr3	118948528	118948574	B4GALT4	8702	intron	0.244444	-	1035	11.62	27.83	10.15	14.97	1.48	12.85	0.13	0.45	0.0179691
chr3	119715479	119715520	GSK3B	2932	intron	0.21659	-	1302	28.84	51.27	25.51	22.62	1.97	23.33	0.07	0.47	5.94e-06
chr3	121426783	121426827	GOLGB1	2804	intron	0.143119	-	9810	23.59	162.41	12.23	36.72	0.07	17.25	0.01	0.33	1.8e-06
chr3	121515385	121515430	IQCB1	9657	intron	0.487479	-	1797	132.3	86.15	130.61	67.6	0.36	7	0	0.08	0.000103187
chr3	121522850	121522910	IQCB1	9657	intron	0.326656	-	1797	132.3	86.15	130.61	67.6	1.05	11.55	0.01	0.13	1.14e-05
chr3	126177752	126177788	ZXDC	79364	intron.utr3	0.858691	-	2583	49.52	112.98	28.96	14.32	11.13	85.04	0.23	0.75	4.59e-07
chr3	129565897	129565967	TMCC1	23023	intron	0	-	1962	16.79	40.85	8.32	3.96	5.96	18.94	0.36	0.49	0.00825101
chr3	129566156	129566207	TMCC1	23023	intron	0	-	1962	16.79	40.85	8.32	3.96	2.51	17.95	0.15	0.42	0.00053907
chr3	130730598	130730638	ATP2C1	27032	intron	0.967611	+	2964	50.32	35.59	11.59	14.49	0.83	6.57	0.02	0.19	0.041881
chr3	133353431	133353476	TOPBP1	11073	intron	0.551543	-	4569	46.16	124.13	45.73	108.99	0.44	9.99	0.01	0.08	0.00406402
chr3	136309889	136310039	STAG1	10274	intron	0.0786338	-	3777	47.6	105.39	41.06	64.67	1.34	9.71	0.03	0.09	0.0260384
chr3	136320789	136320840	STAG1	10274	intron	0.0786338	-	3777	47.6	105.39	41.06	64.67	1.63	27.54	0.04	0.26	0.00262156
chr3	137964478	137964523	ARMC8	25852	intron.utr3	0.575323	+	2091	52.21	73.69	36.22	27.84	9.63	22.35	0.19	0.3	0.0221037
chr3	137965528	137965723	ARMC8	25852	intron.utr3	0.575323	+	2091	52.21	73.69	36.22	27.84	5.54	21.6	0.11	0.29	0.0015159
chr3	142045929	142045981	XRN1	54464	intron	0.860411	-	5158	61.21	143.9	59.05	87.22	0.15	15.97	0	0.15	1.69e-06
chr3	142191453	142191489	ATR	545	intron	0.783995	-	7935	32.96	83.86	23.53	46.15	0.67	8.41	0.03	0.16	0.0180679
chr3	150141200	150141241	TSC22D2	9819	intron	0.866411	+	2343	96.08	261.72	94.31	230.38	1.77	31.34	0.02	0.12	4.26e-05
chr3	152019989	152020140	MBNL1	4154	intron	0.137008	+	1270	525.45	343.88	479.47	243.69	35.02	65.67	0.07	0.19	0.00665801
chr3	152020552	152020590	MBNL1	4154	intron	0.137008	+	1270	525.45	343.88	479.47	243.69	9	34.53	0.02	0.1	2.34e-05
chr3	155565586	155565624	SLC33A1	9197	intron	0.469697	-	1650	16.45	12.59	14.06	6.51	1.28	6.08	0.1	0.52	0.0114225
chr3	156865535	156865628	CCNL1	57018	intron.utr3	0.966381	-	1636	260.43	1438.52	1.97	0.38	248.69	1420.36	0.99	0.99	0.0104177
chr3	16495110	16495148	RFTN1	23180	intron	0.0834773	-	1737	220.14	256.73	217.71	152.93	1.62	20.84	0.01	0.08	2.25e-07
chr3	16502893	16502930	RFTN1	23180	intron	0.0834773	-	1737	220.14	256.73	217.71	152.93	0.81	82.96	0	0.33	0
chr3	169693663	169693698	SEC62	7095	intron	0.120833	+	1200	286.3	247.44	118.22	84.3	6.09	14.59	0.05	0.14	0.0228129
chr3	176913361	176913423	TBL1XR1	79718	intron	0	-	1545	75.49	68.04	73.89	45.84	0.99	15.74	0.01	0.23	0.000497858
chr3	180632878	180632915	FXR1	8087	intron	0.0273312	+	1866	77.31	138.66	59.37	53.44	1.75	18.8	0.02	0.15	0.0311235
chr3	180689639	180689685	FXR1	8087	intron	0.859057	+	1866	77.31	138.66	59.37	53.44	9.7	50.86	0.13	0.38	6.99e-06
chr3	183511238	183511275	YEATS2	55689	intron	0.725463	+	4269	21.99	32.47	19.48	14.94	2.51	17.54	0.11	0.55	0.000270041
chr3	191104749	191104790	CCDC50	152137	intron	0.912353	+	1449	143.76	87.7	143.47	79	0.29	8.69	0	0.1	6.59e-06
chr3	193381136	193381190	OPA1	4976	intron	0.873031	+	3048	58.16	105.45	57.5	94.39	0.67	11.07	0.01	0.11	0.00143736
chr3	196455178	196455217	PIGX	54965	intron	0.640193	+	831	12.13	37.15	9.5	16.48	2.63	20.67	0.22	0.6	0.0337178
chr3	196634581	196634823	SENP5	205564	intron	0.830688	+	2268	23.62	74.18	21.26	39.97	1.62	26.44	0.07	0.37	5.58e-05
chr3	19994806	19994843	RAB5A	5868	intron	0.251543	+	648	28	54.06	21.19	24.26	1.27	15.91	0.05	0.29	0.00024652
chr3	20122332	20122375	KAT2B	8850	intron	0.172069	+	2499	61.94	77.59	60.02	69.18	1.92	8.41	0.03	0.11	0.049005
chr3	23961000	23961043	RPL15	6138	intron.utr3	0.887446	+	693	1888	4060.51	8.01	5.92	1071.66	3037.21	0.57	0.74	0.019549
chr3	27498764	27498801	SLC4A7	9497	intron	0.0157356	-	3813	163.74	34.59	149.58	24.38	3.06	7.44	0.02	0.24	8.75e-05
chr3	31622878	31622921	STT3B	201595	intron	0.286578	+	2481	98.14	65.51	87.68	57.69	0.51	7.6	0.01	0.12	0.000308414
chr3	33449016	33449051	UBP1	7342	intron	0.571165	-	1623	118.53	44.02	118.1	35.39	0.43	8.63	0	0.2	1.45e-06
chr3	37214293	37214398	LRRFIP2	9209	intron	0	-	2166	18.76	26.1	16.49	12.64	1.82	9.76	0.1	0.36	0.00981164
chr3	47633838	47633882	SMARCC1	6599	intron	0.917119	-	3318	150.91	38.11	133.42	7.65	0.22	6.57	0	0.47	1.6e-08
chr3	48971371	48971422	ARIH2	10425	intron	0.172065	+	1482	82.2	114.85	41.33	43.81	2.36	13.2	0.03	0.11	0.00921001
chr3	48971750	48971791	ARIH2	10425	intron	0.172065	+	1482	82.2	114.85	41.33	43.81	1.41	9.49	0.02	0.08	0.00877734
chr3	48973087	48973134	ARIH2	10425	intron	0.172065	+	1482	82.2	114.85	41.33	43.81	3.75	19.85	0.05	0.17	0.00234854
chr3	49146111	49146154	USP19	10869	intron.utr3	0.973306	-	4383	62.39	60.2	57.12	45.28	5.27	14.92	0.08	0.25	0.0150583
chr3	5167679	5167724	ARL8B	55207	intron	0.219251	+	561	43.23	106.96	42.25	90.91	0.99	16.06	0.02	0.15	0.00590076
chr3	52028880	52028927	RPL29	6159	intron	0.2125	-	480	58.74	58.03	43.42	5.7	15.32	52.33	0.26	0.9	1.46e-12
chr3	52409006	52409053	DNAH1	25981	intron	0.545788	+	12798	28.95	28.66	26.95	2.99	2	25.67	0.07	0.89	7.21e-14
chr3	52643269	52643309	PBRM1	55193	intron	0.523344	-	4905	52.97	41.9	47.65	21.45	0.44	8.04	0.01	0.19	2.63e-05
chr3	52718836	52718883	PBRM1	55193	intron	0	-	4905	52.97	41.9	47.65	21.45	4.15	8.46	0.08	0.2	0.015764
chr3	99625357	99625397	CMSS1	84319	intron	0.0752941	+	850	17.97	49.93	11.97	6.13	0.44	13.03	0.04	0.29	1.64e-06
chr3	99653170	99653209	CMSS1	84319	intron	0.0752941	+	850	17.97	49.93	11.97	6.13	0	16.23	0	0.36	2.74e-11
chr4	103587898	103587936	MANBA	4126	intron	0.498864	-	2640	84.45	291.06	79.86	243.48	1.41	23.37	0.02	0.08	0.00146404
chr4	106123660	106123700	TET2	54790	intron	0	+	6098	26.71	62.05	23.94	20.13	0.14	12.64	0.01	0.21	1.48e-07
chr4	106163873	106163920	TET2	54790	intron.utr3	0.588554	+	6098	26.71	62.05	23.94	20.13	2.27	13.35	0.08	0.22	0.00263515
chr4	107253391	107253432	AIMP1	9255	intron	0.667656	+	1011	70.79	100.59	55.6	41.67	2.45	42.51	0.04	0.5	7.11e-12
chr4	129785038	129785235	JADE1	79960	intron.utr3	0.598592	+	2556	32.18	24.66	28.38	15.54	3.81	9.13	0.12	0.39	0.0201396
chr4	13453774	13453976	RAB28	9364	intron	0.489975	-	798	23.33	43.45	19.97	10.74	0	23.42	0	0.49	1.76e-06
chr4	13455660	13455698	RAB28	9364	intron	0.489975	-	798	23.33	43.45	19.97	10.74	0.72	7.17	0.03	0.16	0.000955712
chr4	140056272	140056326	ELF2	1998	intron	0.0391304	-	1840	61.68	219.96	48.14	147	0.45	27.74	0.01	0.13	2.42e-07
chr4	153731497	153731537	ARFIP1	27236	intron	0	+	1122	21.65	45.5	18.45	2.82	2.68	41.59	0.12	0.9	3.75e-13
chr4	15625167	15625205	FBXL5	26234	intron	0.891137	-	2076	41.03	101.71	39.17	62.49	1.86	39.21	0.05	0.39	1.64e-05
chr4	164049827	164049867	NAF1	92345	intron.utr3	0.915536	-	1622	21.74	56.33	1.76	0	9.84	36.67	0.49	0.68	0.0100511
chr4	169311256	169311302	DDX60L	91351	intron.utr3	0.76505	-	5133	23.15	22.1	17.4	5.81	2.98	10.04	0.13	0.45	0.00167162
chr4	170490222	170490262	NEK1	4750	intron	0.26418	-	3861	17.46	18.4	10.99	1.58	2.16	10.41	0.15	0.8	6.3e-05
chr4	174230269	174230307	GALNT7	51809	intron	0.703647	+	1974	29.67	21.27	28.05	12.05	0.96	8.79	0.03	0.41	0.000154109
chr4	175179785	175179831	FBXO8	26269	intron	0.475	-	960	14.74	17.54	14.36	7.77	0.38	9.77	0.03	0.56	1.16e-05
chr4	17811057	17811098	DCAF16	54876	intron	0	-	651	31.65	38.43	30.9	24.03	0.75	14.4	0.02	0.37	7.84e-05
chr4	187113789	187113824	CYP4V2	285440	intron	0.135615	+	1578	16.8	15.96	11.98	3.53	4.19	11.67	0.25	0.74	0.00182475
chr4	24541476	24541514	DHX15	1665	intron	0.747906	-	2388	122.78	170.17	119.69	117.9	3.09	52.26	0.03	0.31	2.05e-12
chr4	2867296	2867340	ADD1	118	intron	0	+	2434	278.65	186.3	276.99	166.38	1.22	19.91	0	0.11	0.00152476
chr4	38692333	38692373	KLF3	51274	intron	0.669557	+	1038	23.69	387.45	16.12	259.57	0.73	96.51	0.04	0.26	3.82e-05
chr4	39703712	39703753	UBE2K	3093	intron	0.104478	+	603	149.52	120.74	145.08	109.57	0.15	11.17	0	0.09	2.42e-07
chr4	39899639	39899709	PDS5A	23244	intron.utr3	0.445515	-	4047	98.86	134.5	92.76	98.9	2.38	23.93	0.03	0.19	8.24e-06
chr4	48850483	48850527	OCIAD1	54940	intron	0.332468	+	770	96.78	110.35	90.87	95.09	3.63	14.39	0.04	0.15	0.0172028
chr4	54914005	54914047	CHIC2	26511	intron	0.662651	-	498	47.31	52.35	46.21	21.11	0.43	21.68	0.01	0.38	7.45e-08
chr4	68382185	68382233	CENPC	1060	intron	0.293079	-	2832	47.46	99.39	42.88	71.93	0.96	7.92	0.02	0.1	0.0383707
chr4	69186391	69186451	YTHDC1	91746	intron	0.725091	-	2208	178.15	223.49	158.17	132.57	3.7	24.54	0.02	0.16	1.22e-05
chr4	728225	728263	PCGF3	10336	intron	0.14952	+	729	70.81	93.15	67.67	72.07	3.14	21.08	0.05	0.22	0.00479703
chr4	73977177	73977367	ANKRD17	26057	intron	0.566362	-	7866	65.04	44.62	43.4	26.82	2.94	12.31	0.06	0.3	0.00199248
chr4	77045722	77045758	NUP54	53371	intron	0.76378	-	1524	38.15	182.14	33.51	132.71	0.07	23.19	0	0.13	1.32e-05
chr4	79809343	79809384	BMP2K	55589	intron	0.595914	+	3524	148.94	49.89	126.51	30.95	3.08	10.53	0.02	0.21	2.03e-05
chr4	86580575	86580611	ARHGAP24	83478	intron	0.0758853	+	2372	31.56	98.29	28.78	58.38	2.77	39.91	0.11	0.4	0.0255376
chr4	95189355	95189391	SMARCAD1	56916	intron	0.479754	+	3087	44.9	40.72	43.56	27.53	1.34	13.2	0.03	0.32	3.4e-05
chr4	95471090	95471124	PDLIM5	10611	intron	0.212613	+	2648	14.38	21.21	12.73	3.42	1.05	8.95	0.07	0.44	7.53e-05
chr5	100184766	100184807	ST8SIA4	7903	intron	0.73893	-	1084	85.47	54.65	64.25	21.38	11.03	10.42	0.14	0.22	0.048356
chr5	100190322	100190360	ST8SIA4	7903	intron	0.73893	-	1084	85.47	54.65	64.25	21.38	2.43	16.35	0.03	0.34	4.01e-07
chr5	10384397	10384434	2018-03-06	10299	intron	0.12221	+	2733	166.68	554.08	164.78	504.03	0.15	47.66	0	0.09	0.000113591
chr5	112320311	112320350	DCP2	167227	intron	0.0419636	+	1263	39.4	55.3	34.16	30.61	5.24	24.69	0.13	0.45	0.000865779
chr5	115526598	115526636	COMMD10	51397	intron	0.837438	+	609	19.54	24.63	16.66	5.05	0.6	8.3	0.03	0.33	3.34e-05
chr5	126239506	126239555	2018-03-03	115123	intron	0.515748	-	762	52.69	104.67	45.62	76.16	0.91	11.62	0.02	0.14	0.0448196
chr5	131706483	131706525	SLC22A5	6584	intron	0.225086	+	1746	24.94	14.33	17.79	2.61	7.15	11.73	0.28	0.82	0.000693935
chr5	138661783	138661827	MATR3	9782	intron	0.933256	+	2592	295.19	169.74	284.34	73.63	1.05	14.61	0	0.17	1.05e-09
chr5	142778811	142778856	NR3C1	2908	intron	0.494776	-	2393	69.88	216.95	67.24	176.37	0.82	38.63	0.01	0.18	1.66e-05
chr5	156731387	156731447	CYFIP2	26999	intron	0.207193	+	3837	245.86	98.89	241.76	89.4	3.81	9.5	0.02	0.1	0.00121076
chr5	158611698	158611745	RNF145	153830	intron	0.206816	-	2142	88.71	105.59	74.11	88.21	1.41	11.41	0.02	0.12	0.00889557
chr5	169240223	169240277	DOCK2	1794	intron	0.492081	+	5493	306.02	70.32	303.04	44.88	2.61	25.45	0.01	0.4	4.3e-08
chr5	171336825	171336863	FBXW11	23291	intron	0.257683	-	1692	38.93	66.26	38.03	55.94	0.89	10.32	0.02	0.16	0.00444306
chr5	172518487	172518532	CREBRF	153222	intron.utr3	0.642418	+	1952	76.69	113.73	63.97	66.58	9	35.42	0.12	0.34	0.0308295
chr5	175727115	175727162	SIMC1	375484	intron	0.643162	+	2808	15.3	60.21	12.61	40.23	0	18.95	0	0.31	5.54e-08
chr5	179139211	179139256	CANX	821	intron	0.405284	+	1779	202.17	85.66	196.5	74.38	5.08	10.85	0.03	0.13	0.00223127
chr5	36997068	36997181	NIPBL	25836	intron	0.390544	+	8460	67.29	259.84	61.16	155.96	1.26	52.9	0.02	0.25	5.15e-08
chr5	463925	463973	EXOC3	11336	intron	0.738606	+	2238	19.3	21.49	18.26	9.87	1.03	11.62	0.05	0.54	6.53e-05
chr5	60648214	60648261	ZSWIM6	57688	intron	0.185307	+	3648	49.29	76.86	47.18	53.54	1.5	17.34	0.03	0.22	0.019549
chr5	61651116	61651157	KIF2A	3796	intron	0.293881	+	2239	25.11	25.12	20.84	11.17	1.84	11.78	0.08	0.53	0.000288193
chr5	64926494	64926529	TRAPPC13	80006	intron	0.0365951	+	1257	28.06	109.75	19.37	63.06	5.54	46.25	0.2	0.42	0.0311235
chr5	65462651	65462720	SREK1	140890	intron	0.533867	+	1875	112.01	275.47	97.16	153.06	0.51	14.84	0.01	0.09	0.000422806
chr5	70937154	70937193	MCCC2	64087	intron	0.63357	+	1692	49.18	52.53	42.66	32.27	2.59	19.82	0.05	0.39	3.06e-05
chr5	77068479	77068672	TBCA	6902	intron	0.112527	-	471	58.8	40.63	23.87	11.34	4.15	22.07	0.14	0.6	3.2e-05
chr5	78920433	78920480	PAPD4	167153	intron	0.319588	+	1455	132.2	226.91	129.41	212.85	2.79	14.06	0.02	0.06	0.0397301
chr5	88086551	88086596	MEF2C	4208	intron	0.165385	-	1560	440.11	38.98	367.43	31.01	11.3	6.46	0.03	0.17	0.000370618
chr5	96086473	96086514	CAST	831	intron	0.645885	+	2406	83.12	77.51	75.59	55.7	0.3	13.56	0	0.2	6.47e-08
chr5	96502454	96502496	RIOK2	55781	intron.utr3	0.844695	-	1687	13.91	30.13	12.57	19.6	1.34	10.53	0.1	0.35	0.0278697
chr6	126279042	126279078	HINT3	135114	intron	0.36612	+	549	15.38	25.8	15.07	12.71	0.31	13.09	0.02	0.51	1.76e-06
chr6	132782355	132782395	STX7	8417	intron	0.885609	-	813	279.43	46.69	260.12	32.04	8.42	8.09	0.03	0.17	0.000137755
chr6	135353297	135353334	HBS1L	10767	intron	0.538876	-	3524	29.49	115.37	22.85	76.73	2.83	30.39	0.1	0.26	0.0155454
chr6	136987695	136987734	MAP3K5	4217	intron	0.331152	-	4125	34.03	36.11	28.68	26.94	1.49	8.74	0.05	0.25	0.010254
chr6	143226679	143226718	HIVEP2	3097	intron	0	-	7341	50.91	49.78	50.38	42.56	0.3	7.22	0.01	0.14	0.000351793
chr6	144830837	144830879	UTRN	7402	intron	0.462434	+	10302	113.36	426.24	102.87	332.12	3.72	58.68	0.03	0.15	0.00770274
chr6	147526693	147526905	STXBP5	134957	intron	0.0434028	+	3456	13.48	15.96	12.51	9.61	0.97	6.35	0.07	0.4	0.016184
chr6	150021788	150021832	LATS1	9113	intron	0.100694	-	3456	57.09	115.25	41.45	51.02	2.24	25.68	0.04	0.24	1.5e-05
chr6	150022729	150022766	LATS1	9113	intron	0.100694	-	3456	57.09	115.25	41.45	51.02	0.08	12.5	0	0.11	2.32e-05
chr6	159195985	159196023	EZR	7430	intron	0.451448	-	1761	33.83	55.68	18.21	2.49	0.38	6.46	0.01	0.17	8.61e-06
chr6	159229564	159229608	EZR	7430	intron	0.00681431	-	1761	33.83	55.68	18.21	2.49	4.96	8.3	0.17	0.25	0.037269
chr6	160169541	160169573	WTAP	9589	intron.utr3	0.411624	+	1256	88.98	151.05	87.13	127.72	0.59	11.94	0.01	0.08	0.000243973
chr6	160172156	160172198	WTAP	9589	intron	0.411624	+	1256	88.98	151.05	87.13	127.72	1.26	11.39	0.01	0.07	0.00722364
chr6	166745271	166745310	SFT2D1	113402	intron	0.13125	-	480	141.4	230.31	117.26	103.73	24.14	126.58	0.17	0.55	1.37e-08
chr6	170107132	170107168	PHF10	55274	intron	0.743487	-	1497	76.57	285.4	25.7	45.46	49.61	238.74	0.66	0.84	0.00465899
chr6	170681974	170682011	FAM120B	84498	intron	0.840256	+	2817	37.42	22.68	30.15	5.27	4.07	15.67	0.11	0.65	1.57e-06
chr6	170890837	170890873	PDCD2	5134	intron.utr3	0.648321	-	1072	75.46	43.07	40.15	6.51	11.14	26.57	0.15	0.58	2.03e-05
chr6	24665805	24665852	TDP2	51567	intron	0.230487	-	1089	45.93	94.18	42.86	76.33	3.08	17.85	0.07	0.19	0.0247408
chr6	24710120	24710159	C6orf62	81688	intron	0.621739	-	690	659	115.35	635.3	41.93	18.24	71.47	0.03	0.64	0
chr6	30635806	30635850	DHX16	8449	intron	0.219791	-	3153	69.11	28.06	67.76	16.98	1.35	11.08	0.02	0.4	9.31e-07
chr6	3111397	3111440	RIPK1	8737	intron	0.857639	+	2016	28.45	102.3	26.24	59.99	2.21	42.3	0.08	0.43	0.000226894
chr6	34309527	34309577	NUDT3	11165	intron	0.404624	-	519	58.59	47.11	53.71	30.99	2.25	10.58	0.04	0.22	0.00120359
chr6	35324588	35324634	PPARD	5467	intron	0.00965108	+	1347	28.52	97.85	23.8	49.97	0.96	14.17	0.03	0.15	0.00322874
chr6	35326160	35326207	PPARD	5467	intron	0.00965108	+	1347	28.52	97.85	23.8	49.97	3.75	33.7	0.13	0.35	0.00162812
chr6	41959169	41959221	CCND3	896	intron	0	-	927	106.69	52.93	101.54	19.37	1.03	25.37	0.01	0.43	8.17e-11
chr6	42904056	42904099	CNPY3	10695	intron.utr3	0.544118	+	1020	192.05	40.43	161.21	13.35	30.03	26.7	0.16	0.67	2.39e-09
chr6	5262365	5262404	FARS2	10667	intron	0	+	1356	19.73	6.51	16.51	0.87	3.22	5.65	0.17	0.88	0.000390232
chr6	56969348	56969406	ZNF451	26036	intron.utr3	0.358974	+	4680	37.96	182.38	26.32	87.91	0.43	8.31	0.01	0.04	0.0338525
chr6	76352872	76352908	SENP6	26054	intron	0.143284	+	3343	74.83	168.64	53.64	87.02	2.07	16.46	0.03	0.1	0.00828716
chr6	76389467	76389581	SENP6	26054	intron.utr3	0.621896	+	3343	74.83	168.64	53.64	87.02	11.44	51.31	0.16	0.31	0.0125438
chr6	86323933	86323973	SYNCRIP	10492	intron.utr3	0.978056	-	1914	132.23	126.82	97.56	73.13	28.99	51.31	0.22	0.42	0.0134802
chr6	88404982	88405030	AKIRIN2	55122	intron	0.383987	-	612	73.78	74.57	47.2	29.52	1.96	11.41	0.03	0.16	0.00673849
chr6	90956395	90956435	BACH2	60468	intron	0	-	2526	140.34	363.71	119.34	242.79	4.85	62.8	0.03	0.18	0.00441606
chr6	96970763	96970839	UFL1	23376	intron	0.0322851	+	2385	80.13	93.64	79.22	59.76	0.91	33.88	0.01	0.36	3.77e-09
chr6	99858450	99858486	PNISR	25957	intron.utr3	0.21328	-	2485	684.07	423.6	357.6	171.04	7.12	26.54	0.02	0.15	8.34e-07
chr7	101901470	101901511	CUX1	1523	intron.utr3	0.854186	+	5363	33.73	70.89	9.69	7.6	10.24	36.72	0.31	0.53	0.0166611
chr7	104945950	104945989	SRPK2	6733	intron	0.0332086	-	2138	28.7	42.5	25.5	20.18	1.8	14.88	0.06	0.35	0.000205022
chr7	106840737	106840774	HBP1	26959	intron	0.988571	+	1575	47.63	397.31	44.4	311.89	1.66	80.59	0.04	0.2	0.00196355
chr7	138971233	138971307	UBN2	254048	intron	0.90727	+	4044	80.48	11.29	76.41	5.64	4.07	5.65	0.05	0.53	8.61e-05
chr7	139733640	139733681	PARP12	64761	intron	0.674739	-	2106	65.83	84.5	64.21	69.14	1.32	12.54	0.02	0.15	0.00103894
chr7	140075336	140075405	SLC37A3	84255	intron	0.121175	-	1634	7.1	21.32	6.11	7.54	0.99	13.78	0.13	0.64	0.00564896
chr7	140155947	140156041	MKRN1	23608	intron.utr3	0.681349	-	1453	17.91	18.4	6.45	0.81	11.46	17.59	0.64	0.96	0.0073651
chr7	148428621	148428660	CUL1	8454	intron	0.0600601	+	2331	56.21	203.67	51.01	102.42	5.2	101.25	0.09	0.5	2.58e-10
chr7	151047676	151047716	NUB1	51667	intron	0.185938	+	1920	96.26	34.08	79.11	11.24	0.59	7.92	0.01	0.23	2.96e-07
chr7	151058227	151058335	NUB1	51667	intron	0.454167	+	1920	96.26	34.08	79.11	11.24	16.57	14.92	0.17	0.43	9.03e-05
chr7	155493832	155493870	RBM33	155435	intron	0.210362	+	3513	94.85	143.97	89.63	87.75	1.44	29.92	0.02	0.22	0.000491709
chr7	155538364	155538407	RBM33	155435	intron	0.847993	+	3513	94.85	143.97	89.63	87.75	3.4	21.68	0.04	0.17	0.0339477
chr7	158529942	158529984	ESYT2	57488	intron	0.875466	-	2682	28.3	61.69	26.51	43.73	0.08	13.34	0	0.21	9.47e-07
chr7	23165616	23165666	KLHL7	55975	intron.utr3	0.275275	+	1820	12.64	30.39	9.77	7.98	2.56	21.43	0.21	0.69	0.00053907
chr7	37459458	37459497	ELMO1	9844	intron	0	-	2184	122.16	123.82	115.21	31.67	0.39	26.16	0	0.22	0.00302702
chr7	37468302	37468358	ELMO1	9844	intron	0	-	2184	122.16	123.82	115.21	31.67	1.93	62.02	0.02	0.5	0
chr7	39671936	39671982	RALA	5898	intron	0	+	621	26.58	45.7	23.35	22.34	0.66	22.06	0.03	0.5	0.000367577
chr7	40037415	40037468	CDK13	8621	intron	0.449879	+	4539	77.22	130.81	60.39	89.33	6.88	36.97	0.09	0.29	0.00159223
chr7	44529517	44529566	NUDCD3	23386	intron	0.176796	-	1086	236.14	226.1	36.54	14.32	13.12	29.54	0.06	0.15	0.000144494
chr7	44647250	44647295	OGDH	4967	intron	0	+	3241	69.95	42.63	61.72	12.6	2.47	9.01	0.04	0.23	2.96e-05
chr7	44664627	44664676	OGDH	4967	intron	0.0684974	+	3241	69.95	42.63	61.72	12.6	4.69	17.11	0.07	0.39	2.29e-07
chr7	4794636	4794680	FOXK1	221937	intron	0.410082	+	2202	49.04	125.14	48.02	108.75	1.02	16.39	0.02	0.16	0.000874757
chr7	50437361	50437400	IKZF1	10320	intron.utr3	0.277978	+	1939	193.29	99.36	188.03	59.82	5.25	39.53	0.03	0.38	8.44e-12
chr7	5390924	5390966	TNRC18	84629	intron	0.614124	-	8907	60.1	38.52	49.85	3.96	10.25	34.56	0.17	0.9	1.14e-13
chr7	6086057	6086096	EIF2AK1	27102	intron	0.290016	-	1893	22.78	46.47	20.54	9.67	2.24	36.8	0.1	0.8	8.77e-10
chr7	6513716	6513847	KDELR2	11014	intron	0.235872	-	814	59.99	36.08	56.06	24.09	3.93	11.99	0.07	0.32	0.00113613
chr7	72875713	72875751	BAZ1B	9031	intron	0.729784	-	4452	30.62	59.18	19.51	11.45	3.63	36.11	0.16	0.75	2.03e-07
chr7	75678330	75678365	MDH2	4191	intron	0.0648968	+	1017	110.73	27.93	105.68	10.42	5.05	17.52	0.05	0.6	1.98e-10
chr7	76958853	76958893	GSAP	54103	intron	0.652632	-	2565	128.97	181.97	122.77	155.62	6.2	26.35	0.05	0.14	0.00790107
chr7	77552163	77552209	PHTF2	57157	intron.utr3	0.463636	+	2310	52.07	70.42	47.84	41.81	1.19	7.21	0.02	0.11	0.0119186
chr7	77569652	77569775	PHTF2	57157	intron	0.732468	+	2310	52.07	70.42	47.84	41.81	3.04	21.4	0.06	0.29	9.69e-05
chr7	87187839	87187883	ABCB1	5243	intron	0.215196	-	3843	29.53	267.79	28.34	212.13	1.19	55.66	0.04	0.25	0.00905316
chr8	100217710	100217757	VPS13B	157680	intron	0.20865	+	12255	17.56	29.06	17.41	18.96	0.15	10.1	0.01	0.35	1.19e-05
chr8	103356192	103356227	UBR5	51366	intron	0.105476	-	8400	20.41	102.27	17.2	50.58	0.36	27.89	0.02	0.3	2.4e-07
chr8	107719880	107719919	OXR1	55074	intron	0.634741	+	2913	34.6	34.72	31.59	12.39	0.58	13.2	0.02	0.52	6.02e-08
chr8	120811396	120811461	TAF2	6873	intron	0.22	-	3600	31.03	97.83	30.29	79	0.74	18.84	0.02	0.19	0.000212036
chr8	126021342	126021381	SQLE	6713	intron	0.542609	+	1725	51.65	41.94	51.12	30.38	0.53	11.56	0.01	0.28	3.48e-06
chr8	131346010	131346050	ASAP1	50807	intron	0.0653442	-	3428	105.34	85.9	104.75	50.87	0.38	28.79	0	0.32	2.36e-07
chr8	133011906	133011946	EFR3A	23167	intron	0.877235	+	2517	61.39	160.73	56.85	135.66	0.82	24.86	0.01	0.16	5.02e-06
chr8	133844686	133844733	PHF20L1	51105	intron	0.625817	+	3060	36.65	89.61	29.87	50.14	0.89	12.64	0.02	0.15	0.00225947
chr8	17924276	17924596	ASAH1	427	intron	0.396255	-	1335	72.37	38.81	54.35	17.15	13.8	15.68	0.2	0.4	0.00984344
chr8	22881193	22881234	TNFRSF10B	8795	intron	0.762661	-	1323	52.24	95.5	51.07	84.31	0.73	10.21	0.01	0.11	0.00400306
chr8	38105154	38105195	DDHD2	23259	intron	0.540036	+	2198	12.16	17.93	8.96	7.33	2.31	9.83	0.19	0.54	0.04111
chr8	38124504	38124551	PPAPDC1B	84513	intron.utr3	0.603409	-	880	360.34	112.02	224.32	48.57	58.8	32	0.2	0.35	0.00923081
chr8	38175083	38175122	WHSC1L1	54904	intron.utr3	0.440755	-	4397	74.26	125.26	13.55	14.77	4.05	28.08	0.06	0.23	0.00129383
chr8	38186126	38186168	WHSC1L1	54904	intron	0.359563	-	4397	74.26	125.26	13.55	14.77	1.14	17.27	0.02	0.15	4.31e-05
chr8	48313307	48313351	SPIDR	23514	intron	0.270855	+	2865	41	18.57	34.35	0.76	1.26	5.7	0.03	0.33	2.54e-07
chr8	48839403	48839445	PRKDC	5591	intron	0.195301	-	12386	98.78	55.37	94.89	46.3	0.28	5.65	0	0.11	0.000370618
chr8	52764682	52764728	PCMTD1	115294	intron	0.389331	-	1256	73.22	80	52.76	36.7	7.09	17.68	0.1	0.22	0.0147935
chr8	56674768	56674806	TMEM68	137695	intron.utr3	0.385633	-	1058	21.2	20.78	18.62	11.99	2.57	8.79	0.12	0.43	0.0213247
chr8	56912558	56912597	LYN	4067	intron	0.868096	+	1539	272.49	984.67	265.96	922.48	1.79	40.89	0.01	0.04	1.57e-05
chr8	61506399	61506478	RAB2A	5862	intron	0.741784	+	639	70.93	216.66	68.88	169.33	0.58	23.96	0.01	0.11	9.64e-06
chr8	61674040	61674079	CHD7	55636	intron	0.185123	+	8994	103.39	151.01	65.33	69.49	1.38	7.21	0.02	0.1	0.0315582
chr8	6303085	6303130	MCPH1	79648	intron.utr3	0.689616	+	2658	23.97	43.93	14.4	5.11	0.82	15.05	0.04	0.4	2.09e-07
chr8	6303701	6303743	MCPH1	79648	intron.utr3	0.689616	+	2658	23.97	43.93	14.4	5.11	1.53	6.35	0.07	0.19	0.00334863
chr8	6304885	6304931	MCPH1	79648	intron.utr3	0.689616	+	2658	23.97	43.93	14.4	5.11	4.6	7.87	0.2	0.23	0.0223077
chr8	67590491	67590530	C8orf44	56260	intron	0.5125	+	480	23.68	6.3	11.8	0	11.87	6.3	0.5	1	0.000281406
chr8	80890981	80891018	MRPS28	28957	intron	0.700355	-	564	27.3	30.11	25.31	16.44	1.23	8.63	0.04	0.3	0.0019547
chr8	90933495	90933536	OSGIN2	734	intron	0.375758	+	1650	10.17	34.53	9.21	7.04	0.96	27.48	0.1	0.79	0.00473307
chr8	95522219	95522255	KIAA1429	25962	intron	0.669944	-	5493	31	120.97	23.85	77.01	1.9	23.06	0.06	0.19	0.0137141
chr8	9567881	9567920	TNKS	8658	intron	0.439006	+	3984	28.58	98.41	23.08	27.03	2.7	30.46	0.1	0.31	5.12e-05
chr8	9630140	9630178	TNKS	8658	intron	0.978163	+	3984	28.58	98.41	23.08	27.03	0.35	16.01	0.01	0.16	5.73e-07
chr8	9630514	9630563	TNKS	8658	intron	0.978163	+	3984	28.58	98.41	23.08	27.03	2.15	18.89	0.08	0.19	0.000622368
chr9	101985541	101985611	SEC61B	10952	intron	0.347079	+	291	111.5	146.7	109.28	117.81	2.14	28.89	0.02	0.2	1.66e-07
chr9	104317747	104317785	RNF20	56254	intron	0.740779	+	2928	24.65	18.77	19.27	4.39	0.58	10.74	0.03	0.6	3.02e-07
chr9	125652451	125652490	RC3H2	54542	intron	0.159551	-	3654	76.28	123.7	67.25	20.73	4.09	96.89	0.05	0.78	0
chr9	125931964	125932004	STRBP	55342	intron	0.264983	-	2019	178.29	56.07	173.62	47.87	4.67	8.19	0.03	0.15	0.00255935
chr9	132716595	132716638	FNBP1	23048	intron	0.276699	-	1854	196.13	195.13	106.57	95.99	2.47	15.68	0.01	0.09	0.00235553
chr9	139109379	139109416	QSOX2	169714	intron	0.517883	-	2097	107.55	312.99	106.81	287.61	0.74	25.37	0.01	0.09	0.000955712
chr9	140605703	140605756	EHMT1	79813	intron	0.0215627	+	3942	106.11	103.4	98.6	74.24	2.36	17.75	0.02	0.18	0.00546084
chr9	2045984	2046022	SMARCA2	6595	intron	0.161852	+	4881	153.78	116.34	128.22	60.39	18.64	40.85	0.13	0.38	4.18e-05
chr9	26911061	26911102	PLAA	9373	intron	0.651173	-	2388	11.83	64.84	10.47	52.36	0.07	6.51	0.01	0.1	0.0150583
chr9	27560425	27560468	C9orf72	203228	intron.utr3	0.461379	-	1450	34.53	45.74	31.91	11.72	0.83	8.57	0.02	0.19	4.42e-05
chr9	27560789	27560828	C9orf72	203228	intron.utr3	0.461379	-	1450	34.53	45.74	31.91	11.72	1.79	25.45	0.05	0.56	2.69e-10
chr9	33856295	33856332	UBE2R2	54926	intron	0.246862	+	717	75.31	149.3	75.17	134.76	0.14	14.54	0	0.11	4.85e-07
chr9	35729050	35729088	TLN1	7094	intron	0	-	7618	278.7	97.5	267.52	75.14	2.71	18.88	0.01	0.2	3.04e-09
chr9	37186946	37186995	ZCCHC7	84186	intron	0.373775	+	1632	133.3	45.23	105.54	27.82	12.14	11.29	0.1	0.27	0.00611358
chr9	5711306	5711345	RIC1	57589	intron	0.0763921	+	4346	37.43	151.15	34.84	35.33	0.51	13.36	0.01	0.09	8.93e-06
chr9	5712650	5712690	RIC1	57589	intron	0.0763921	+	4346	37.43	151.15	34.84	35.33	1.48	99.32	0.04	0.65	0
chr9	6815105	6815148	KDM4C	23081	intron.utr3	0.159341	+	3276	108.19	62.22	91.25	37.03	1.55	8.36	0.01	0.13	0.000473358
chr9	7078043	7078078	KDM4C	23081	intron	0.771978	+	3276	108.19	62.22	91.25	37.03	0.89	15.47	0.01	0.26	7.48e-09
chr9	72915895	72915931	SMC5	23137	intron	0.442831	+	3306	40.64	125.35	36.48	35.11	0.3	46.3	0.01	0.57	0
chr9	74311085	74311124	TMEM2	23670	intron	0.866329	-	4152	113.39	745.01	106.07	221.19	0.37	115.8	0	0.15	0
chr9	74312406	74312529	TMEM2	23670	intron	0.866329	-	4152	113.39	745.01	106.07	221.19	6.74	408.02	0.06	0.55	0
chr9	74975206	74975253	ZFAND5	7763	intron	0.235202	-	642	87.98	302.74	85.5	279.27	0.83	22.06	0.01	0.07	0.000264312
chr9	79951241	79951288	VPS13A	23230	intron	0.631934	+	9645	39.13	74.05	27.44	14.29	0	10.25	0	0.13	3.44e-06
chr9	79954060	79954095	VPS13A	23230	intron	0.661275	+	9645	39.13	74.05	27.44	14.29	0.51	29.93	0.01	0.38	2.98e-06
chr9	88910218	88910254	ZCCHC6	79670	intron	0.984848	-	4488	54.58	108.49	29.92	26.71	10.63	42.79	0.22	0.44	0.000985722
chr9	88910775	88910813	ZCCHC6	79670	intron	0.984848	-	4488	54.58	108.49	29.92	26.71	7.11	25.57	0.15	0.28	0.00485773
chr9	91955443	91955483	SECISBP2	79048	intron	0.507602	+	2565	79.66	61.92	68.15	35.21	0.5	6.08	0.01	0.15	0.000785259
chr9	96212989	96213033	FAM120AOS	158293	intron	0.736041	-	788	31.22	80.05	30.47	58.38	0.74	21.67	0.02	0.27	6.16e-06
chrX	106873400	106873446	PRPS1	5631	intron	0.127482	+	957	109.58	83.6	107.37	61.44	2.21	22.16	0.02	0.26	0.00571311
chrX	110931296	110931350	ALG13	79868	intron.utr3	0.147158	+	3554	83.61	159.69	58.86	32.59	4.49	35.74	0.05	0.22	3.31e-09
chrX	110931981	110932025	ALG13	79868	intron.utr3	0.147158	+	3554	83.61	159.69	58.86	32.59	18.5	91.35	0.23	0.58	9.67e-10
chrX	11786051	11786095	MSL3	10943	intron.utr3	0.769276	+	1712	84.2	38.17	70.24	24.92	7.81	8.69	0.09	0.25	0.0417682
chrX	147030010	147030054	FMR1	2332	intron	0.914692	+	1899	91.42	157.44	79.28	59.01	8.13	96.64	0.09	0.63	0
chrX	148568672	148568822	IDS	3423	intron.utr3	0.614652	-	1679	277.81	545.45	252.71	233.39	24.95	312.06	0.09	0.57	0
chrX	149904122	149904163	MTMR1	8776	intron.utr3	0.542274	+	2058	65.96	213.16	65.3	201.39	0.66	11.77	0.01	0.05	0.0144125
chrX	15769349	15769537	CA5B	11238	intron	0.148847	+	954	24.09	92.22	16.6	9.17	2.37	12.65	0.1	0.14	0.00116671
chrX	15781414	15781450	CA5B	11238	intron	0.148847	+	954	24.09	92.22	16.6	9.17	5.12	70.4	0.21	0.74	2.3e-09
chrX	15820031	15820074	ZRSR2	8233	intron	0.140097	+	1449	42.81	31.79	34.53	15.96	3.33	15.83	0.08	0.45	0.00328251
chrX	19764223	19764283	SH3KBP1	30011	intron	0.163513	-	2061	71.79	50.91	68.5	42.32	1.97	7.93	0.03	0.16	0.00882852
chrX	24202882	24202923	ZFX	7543	intron	0.29414	+	2594	39.85	64.15	38.52	49.49	0.8	12.43	0.02	0.19	0.000338286
chrX	37648680	37648733	CYBB	1536	intron	0.14711	+	1713	482.36	21.38	452.77	17.74	20.21	2.88	0.04	0.14	0.0251097
chrX	53412538	53412585	SMC1A	8243	intron	0.80534	-	3745	65.06	63.42	60.92	45.89	0.82	7.87	0.01	0.14	0.00163603
chrX	53428927	53428962	SMC1A	8243	intron	0.657677	-	3745	65.06	63.42	60.92	45.89	1.19	8.09	0.02	0.14	0.00389394
chrX	64151268	64151316	ZC4H2	55906	intron	0.0763689	-	694	8.67	17.08	8.67	11.82	0	5.27	0	0.38	0.00024652
chrX	70505996	70506031	NONO	4841	intron	0	+	1416	204.38	255.64	201.77	247.82	1.13	7.82	0.01	0.03	0.0205064
chrX	9984752	9984898	WWC3	55841	intron	0	+	3279	162.06	105.43	158.76	82.5	3.3	22.93	0.02	0.2	2.81e-06

## Sheet: BloodB.VS.NB_LowIpA
seqnames	start	end	symbol	entrez.id	exon.anno	RetainedCDR	strand	TotalCDR	NB.gene.TPM	BloodB.gene.TPM	NB.UTR3.TPM	BloodB.UTR3.TPM	NB.TPM	BloodB.TPM	NB.usage	BloodB.usage	BloodB.VS.NB.padjust
chr1	157519279	157519335	FCRL5	83416	intron	0.017293	-	3007	410.35	79.23	291.99	56.43	6.49	0	0.02	0	0.0311214
chr1	206767392	206767433	EIF2D	1939	intron	0.859829	-	1755	43.92	79.55	34.66	75.1	7.57	3.26	0.18	0.04	0.0168496
chr1	226826778	226826829	ITPKB	3707	intron	0.898627	-	2841	72.86	79.42	49.59	41.62	7.37	0	0.1	0	0.000375164
chr1	35904147	35904198	KIAA0319L	79932	intron	0.940317	-	3150	61.75	15.75	52.57	14.17	7.26	0	0.12	0	0.0120329
chr1	45187516	45187564	C1orf228	339541	intron	0.547241	+	1323	441.38	8.96	89.92	7.22	351.46	1.74	0.79	0.17	2.31e-08
chr1	45243400	45243741	RPS8	6202	intron	0.617225	+	627	1869.34	1970.54	1501.5	1752.08	354.23	216.72	0.19	0.11	0.00760326
chr10	3825838	3825881	KLF6	1316	intron	0.119718	-	852	583.56	1449.73	554.47	1444.03	26.13	5.7	0.06	0	9.64e-05
chr10	45931155	45931201	ALOX5	240	intron	0.484444	+	2025	156.86	125.38	138.48	124.51	17.74	0.65	0.11	0.01	9.06e-06
chr10	75912362	75912401	ADK	132	intron	0.0589302	+	1103	57.82	186.79	50.02	185.17	7.8	1.63	0.14	0.01	7.85e-05
chr11	117039984	117040032	PAFAH1B2	5049	intron.utr3	0.771812	+	894	11.85	47.1	1.86	32.67	5.46	9.34	0.46	0.2	0.000554967
chr11	117064807	117064866	SIDT2	51092	intron	0.929172	+	2499	78.75	49.75	64.53	48.72	14.22	1.03	0.17	0.02	0.00163603
chr11	14910730	14910779	CYP2R1	120227	intron	0.149402	-	1506	37.05	61.31	30.89	60.88	6.15	0.43	0.17	0.01	0.000786809
chr11	16765542	16765595	C11orf58	10944	intron	0.11413	+	552	99.24	222.63	69.13	194.94	15.84	8.74	0.16	0.04	0.000575684
chr11	66413861	66413939	RBM4	5936	intron.utr3	0.910204	+	1225	145.76	106.92	36.18	56.6	93.66	38.27	0.7	0.36	0.000124117
chr11	67136407	67136458	CLCF1	23529	intron	0.0235988	-	678	118.01	33.98	101.61	33.98	16.4	0	0.14	0	5.47e-05
chr11	95557194	95557238	CEP57	9702	intron	0.593688	+	1521	37.05	22.9	27.59	15.03	6.02	0	0.17	0	0.00370109
chr12	111102927	111102973	HVCN1	84329	intron	0.0255474	-	822	451.16	209.73	407.75	208.69	43.42	1.03	0.09	0.01	5.83e-06
chr13	115008927	115008973	CDC16	8881	intron	0.339775	+	1863	65.34	36.8	52.35	36.42	11.82	0.38	0.19	0.01	0.00056372
chr13	20332132	20332167	PSPC1	55269	intron	0.489822	-	1572	42.62	48.71	20.01	45.08	20.73	3.41	0.51	0.06	1.86e-06
chr13	46040708	46040758	COG3	83548	intron	0.0699638	+	2487	50.31	119.53	38.72	106.94	9.43	6.89	0.19	0.06	0.0197242
chr15	101831740	101831780	SNRPA1	6627	intron	0.402344	-	768	73.21	394.09	67.2	383.17	6.01	10.92	0.08	0.03	0.0331684
chr15	81606346	81606399	STARD5	80765	intron	0.76947	-	642	23.44	17.75	14.85	17.54	8.6	0.22	0.37	0.01	0.000370592
chr15	86233285	86233333	AKAP13	11214	intron	0.632903	+	8589	172.56	244.8	132.7	192.5	11.38	0	0.08	0	2.02e-07
chr15	93492419	93492460	CHD2	1106	intron.utr3	0.274267	+	5491	128.46	397.65	110.19	357.08	10.67	12.04	0.09	0.03	0.0236168
chr16	24560662	24560719	RBBP6	5930	intron.utr3	0.0657096	+	5433	185.87	459.44	77.23	203.3	15.72	5.54	0.11	0.02	8.38e-05
chr16	24561931	24561977	RBBP6	5930	intron	0.0657096	+	5433	185.87	459.44	77.23	203.3	7.22	2.88	0.05	0.01	0.0129346
chr16	31196678	31196738	FUS	2521	intron	0.483238	+	1581	375.71	227.67	337.54	223.54	35.74	2.49	0.1	0.01	3.87e-06
chr16	89353073	89353114	ANKRD11	29123	intron	0.0930931	-	7992	142.76	573.44	61.04	190.48	29.36	25.57	0.27	0.11	0.000497858
chr16	89365284	89365321	ANKRD11	29123	intron	0.0282783	-	7992	142.76	573.44	61.04	190.48	11.54	14.15	0.1	0.06	0.0473835
chr16	89583282	89583325	SPG7	6687	intron	0.148382	+	2534	118.97	66.83	99.69	59.23	7.91	0.6	0.07	0.01	0.0186656
chr16	89604085	89604128	SPG7	6687	intron.utr3	0.58011	+	2534	118.97	66.83	99.69	59.23	9.52	0.87	0.08	0.01	0.0272417
chr17	10622360	10622415	TMEM220	388335	intron	0.718427	-	483	14.82	7	6.08	7	8.75	0	0.59	0	0.000699563
chr17	16255056	16255112	CENPV	201161	intron	0.500611	-	819	35.88	19.27	23.63	16.98	12.1	1.9	0.33	0.1	0.0158106
chr17	29630573	29630618	NF1	4763	intron	0.570563	+	8581	37.99	28.81	18.38	25.83	10.09	0	0.27	0	2.81e-06
chr17	38286513	38286554	MSL1	339287	intron	0.554924	+	1056	147.37	101.02	57.27	62.79	81.46	35.07	0.55	0.35	0.00596862
chr17	41135200	41135234	RUNDC1	146923	intron	0.272727	+	1848	38.72	8.69	26.71	8.25	12.01	0.43	0.31	0.05	0.0324924
chr17	55074407	55074479	SCPEP1	59342	intron	0.647535	+	1359	62.4	86.67	56.43	85.85	5.98	0.81	0.1	0.01	0.00732653
chr17	79477826	79478043	ACTG1	71	intron	0.87234	-	1128	1432.01	182.44	1424.27	182.44	6.92	0	0	0	0.0458554
chr18	13500096	13500177	LDLRAD4	753	intron	0.175218	+	1033	55.84	41.97	22.75	23.81	12.22	1.03	0.21	0.03	0.0114067
chr18	74724753	74724793	MBP	4155	intron.utr3	0.587537	-	1011	116.87	173.83	0.96	112.36	93.64	48.14	0.8	0.29	5.79e-06
chr18	74728124	74728165	MBP	4155	intron.utr3	0.587537	-	1011	116.87	173.83	0.96	112.36	21.5	12.14	0.18	0.08	0.000694517
chr19	15357864	15357917	BRD4	23476	intron.utr3	0.553732	-	4327	270.84	295.73	132.51	184.57	48.82	7.75	0.27	0.04	0.0499548
chr19	19217689	19217741	SLC25A42	284439	intron	0.519331	+	957	69.92	25.37	61.74	25.37	8.18	0	0.12	0	0.00255738
chr19	37834238	37834273	HKR1	284459	intron	0.0236337	+	2031	39.34	28.7	33.08	28.48	6.25	0.22	0.16	0.01	0.00519289
chr19	48259788	48259998	GLTSCR2	29997	intron	0.955463	+	1437	1392.95	643.95	1374.64	643.19	9.34	0.38	0.01	0	0.00699628
chr19	49119146	49119392	RPL18	6141	intron	0.742504	-	567	1931.94	4176.69	1891.53	4176.69	38.76	0	0.02	0	0
chr2	100754041	100754088	AFF3	3899	intron	0	-	3756	98.07	214.15	48.67	154.42	40.78	11.45	0.39	0.06	0.000952278
chr2	111886371	111886419	BCL2L11	10018	intron.utr3	0.51952	+	999	30.99	715.47	24.25	692.93	6.05	22.16	0.19	0.03	0.00888927
chr2	135818769	135818822	RAB3GAP1	22930	intron	0.0505561	+	2967	101.3	253.8	60.44	138.92	20.39	2.38	0.2	0.01	0.0185814
chr2	135820326	135820378	RAB3GAP1	22930	intron	0.0505561	+	2967	101.3	253.8	60.44	138.92	11	1.9	0.11	0.01	7.52e-05
chr2	231335038	231335235	SP100	6672	intron.utr3	0.446677	+	3235	354.64	918.03	145.73	616.33	187.83	279.79	0.55	0.31	8.03e-05
chr2	44458303	44458343	PPM1B	5495	intron.utr3	0.979716	+	1479	75.29	138.14	33.99	70.19	11.06	0	0.15	0	5.54e-08
chr2	45880308	45880350	PRKCE	5581	intron	0.157182	+	2214	50.3	86.83	18.41	52.52	28.42	17.82	0.56	0.2	0.000476282
chr2	60685103	60685144	BCL11A	53335	intron.utr3	0.96092	-	2610	591.32	175.72	129.74	18.64	83.01	1.74	0.14	0.01	0.000139782
chr2	61111175	61111219	REL	5966	intron	0.00537634	+	1860	52.16	45.43	19.15	16.5	22.72	1.74	0.42	0.04	0.00116187
chr2	63825979	63826030	MDH1	4190	intron	0.386059	+	1119	72.48	164.93	63.5	159.22	8.98	5.7	0.12	0.03	0.0119186
chr20	49198328	49198386	PTPN1	5770	intron	0.981651	+	1308	155.24	338.38	121.44	331.16	12.83	5.48	0.09	0.02	0.000438198
chr20	61559988	61560031	DIDO1	11083	intron	0	-	6853	93.92	47.75	20.16	12.1	10.74	0.65	0.12	0.01	0.00921001
chr21	45643633	45643683	ICOSLG	23308	intron	0.965994	-	941	137.41	253.56	66.96	211.19	16.09	0	0.12	0	1.09e-12
chr21	45646728	45646781	ICOSLG	23308	intron.utr3	0.965994	-	941	137.41	253.56	66.96	211.19	23.82	4.45	0.17	0.02	3.77e-09
chr21	45647344	45647403	ICOSLG	23308	intron.utr3	0.965994	-	941	137.41	253.56	66.96	211.19	30.54	37.92	0.22	0.15	0.0105679
chr21	46196198	46196237	UBE2G2	7327	intron	0.48996	-	498	102.71	34.41	97.09	30.55	5.32	0	0.05	0	0.0183058
chr22	29686785	29686838	EWSR1	2130	intron	0.520673	+	2080	168.71	308.67	147.61	308.67	7.89	0	0.05	0	1.76e-06
chr22	31736670	31736726	PATZ1	23598	intron.utr3	0.68886	-	2343	43.48	25.56	15.68	24.75	27.8	0.81	0.64	0.03	2.06e-09
chr3	122333925	122333961	PARP15	165631	intron	0.366097	+	2106	518.11	145.22	329.75	110.86	153.78	3.8	0.32	0.03	1.28e-12
chr3	122445798	122445841	PARP14	54625	intron	0.913984	+	5406	395.3	431.91	248.79	327.54	90.54	47.1	0.26	0.12	0.00180962
chr3	130720582	130720840	ATP2C1	27032	intron.utr3	0.967611	+	2964	50.32	35.59	11.59	14.49	36.18	5.1	0.72	0.15	0.000102452
chr3	15083776	15083822	NR2C2	7182	intron	0.905303	+	1848	59.82	30.27	37.41	22.95	21.97	0	0.37	0	1.06e-07
chr3	186727000	186727044	ST6GAL1	6480	intron	0	+	1221	210.65	303.31	187.63	300.6	23.01	2.71	0.11	0.01	6.16e-06
chr3	187462949	187462993	BCL6	604	intron	0	-	2121	62.63	177.97	54.07	175.31	8.55	2.66	0.14	0.02	0.000382537
chr3	31661707	31661752	STT3B	201595	intron	0.534865	+	2481	98.14	65.51	87.68	57.69	9.95	0.22	0.1	0	0.000853427
chr3	40502911	40503145	RPL14	9045	intron	0.465438	+	651	192.05	203.69	185.77	203.47	6.28	0.22	0.03	0	0.00187167
chr3	42251741	42251891	TRAK1	22906	intron.utr3	0.740098	+	3459	140.6	181.21	93.09	119.48	19.39	1.19	0.14	0.01	6.16e-07
chr3	48731204	48731246	IP6K2	51447	intron.utr3	0.412949	-	1838	89.79	51.78	74.55	49.34	10.57	1.41	0.11	0.03	0.0258476
chr3	9422441	9422480	THUMPD3	25917	intron	0.737533	+	1524	30.56	47.14	17.56	31.92	12.03	0.81	0.41	0.02	1.66e-05
chr4	6987651	6987694	TBC1D14	57533	intron	0.414979	+	2123	44.16	32.93	37.37	32.93	6.79	0	0.16	0	0.000370105
chr5	153831886	153831926	SAP30L	79685	intron	0.586957	+	552	48.13	83.38	42.52	82.57	5.54	0.81	0.12	0.01	0.00430849
chr5	177657940	177657979	PHYKPL	85007	intron	0.131559	-	1353	78.11	65.87	64.18	62.94	8.68	2.12	0.11	0.03	0.025491
chr6	119558626	119558678	MAN1A1	4121	intron	0.505607	-	1962	98.03	81.15	30.89	74.43	66.56	6.72	0.66	0.08	0.000204397
chr6	131907897	131908025	MED23	9439	intron.utr3	0.999276	-	4146	69.79	104.73	2.67	28.28	67.12	76.45	0.96	0.73	3.91e-06
chr6	14123920	14123978	CD83	9308	intron	0.247573	+	618	899.44	1623.75	770.82	1609.36	128.62	14.39	0.14	0.01	8.71e-12
chr6	144181784	144181832	LTV1	84946	intron	0.646853	+	1430	41.93	184.11	29.27	139.56	10.81	20.76	0.28	0.12	0.0195751
chr6	33243585	33243808	RPS18	6222	intron	0.411765	+	459	75.33	68.14	36.24	66.52	39.09	1.63	0.52	0.02	3.75e-13
chr6	71999211	71999253	OGFRL1	79627	intron	0.172185	+	1359	53.24	192.96	36.29	162.6	14.81	18.36	0.29	0.1	0.00380165
chr6	83881016	83881063	PGM3	5238	intron	0.806344	-	1797	28.29	22.3	9.39	16.55	18.52	4.72	0.65	0.21	0.0017657
chr7	142993776	142993824	CASP2	835	intron	0.526056	+	1420	64.47	22.95	56.99	22.73	7.47	0.22	0.12	0.01	0.0217436
chr7	44871579	44871620	H2AFV	94239	intron	0.95086	-	407	104.95	84.64	50.29	55.93	6.65	1.25	0.06	0.01	0.0289058
chr7	64148151	64148204	ZNF107	51427	intron	0.00117233	+	2559	82.68	84.54	67.45	72.54	9.28	1.03	0.11	0.01	0.00362819
chr7	7634447	7634492	MIOS	54468	intron	0.777397	+	2628	71.12	80.69	55.49	77.55	10.62	0.43	0.16	0	3.82e-05
chr8	109245619	109245666	EIF3E	3646	intron	0.352018	-	1338	61.86	302.97	45.61	293.31	6.87	4.02	0.12	0.01	0.000229129
chr8	145978845	145978888	ZNF251	90987	intron	0.137401	-	2016	23.96	17.31	15.7	14.87	6.83	0.65	0.3	0.03	0.0160875
chr8	29939264	29939308	SARAF	51669	intron	0.10098	-	1020	383.33	1218.7	327.2	1197.13	43.86	4.02	0.12	0	0.0331724
chr9	33348672	33348719	NFX1	4799	intron.utr3	0.727352	+	3444	49.81	109.89	21.66	81.18	26.08	28.7	0.52	0.28	0.00378011
chr9	91992157	91992343	SEMA4D	10507	intron.utr3	0.823735	-	3143	196.91	29.84	13.6	5.81	182.81	24.03	0.93	0.8	0.0394505

## Sheet: BloodT.VS.NB_HighIpA
seqnames	start	end	symbol	entrez.id	exon.anno	RetainedCDR	strand	TotalCDR	NB.gene.TPM	BloodT.gene.TPM	NB.UTR3.TPM	BloodT.UTR3.TPM	NB.TPM	BloodT.TPM	NB.usage	BloodT.usage	BloodT.VS.NB.padjust
chr1	10368612	10368650	KIF1B	23095	intron.utr3	0.509267	+	6798	29.63	37.83	5.84	19.72	0.44	9.38	0.03	0.25	0.00739434
chr1	10607663	10607705	PEX14	5195	intron	0.14903	+	1134	13.09	26.5	8.84	6.08	0.73	10.13	0.06	0.39	3.91e-06
chr1	109967882	109967915	PSMA5	5686	intron	0.0399449	-	726	34.69	29.59	34.32	23.62	0.37	5.97	0.01	0.2	2.13e-05
chr1	117066065	117066114	CD58	965	intron	0.82959	-	757	26.66	42.79	25.05	15.68	0.08	9.98	0	0.24	5.2e-11
chr1	117618957	117619016	TTF2	8458	intron	0.398395	+	3489	13.6	17.24	13.09	7.64	0.51	9.6	0.04	0.57	1.25e-07
chr1	118432344	118432388	GDAP2	54834	intron	0.619233	-	1539	15.72	18.02	12.99	3.95	1.05	9.33	0.07	0.53	1.44e-07
chr1	14114111	14114336	PRDM2	7799	intron.utr3	0.967427	+	5219	134.2	261.79	15.69	4.64	83.64	190.56	0.66	0.78	1.7e-08
chr1	150596091	150596128	ENSA	2029	intron.utr3	0.973244	-	598	140	88.82	132.06	78.89	2.31	5.98	0.02	0.07	0.00649264
chr1	150723723	150723781	CTSS	1520	intron	0.629518	-	996	287.37	60.79	271.57	39.84	5.62	18.39	0.02	0.31	2.72e-11
chr1	150905356	150905401	SETDB1	9869	intron	0.104835	+	3930	80.28	38.74	71.73	25.24	4.32	11.09	0.05	0.29	3.97e-06
chr1	153610711	153610750	CHTOP	26097	intron	0.0866667	+	750	131.92	71.66	129.22	65.15	2.7	6.51	0.02	0.09	0.00255398
chr1	154235937	154235977	UBAP2L	9898	intron.utr3	0.881571	+	3386	155.98	129.58	99.18	35.96	55.47	92.71	0.36	0.72	4.87e-11
chr1	155475383	155475425	ASH1L	55870	intron	0.0475543	-	8832	71.59	59.17	62.18	40.82	2.27	7.95	0.03	0.14	0.00117914
chr1	155488260	155488306	ASH1L	55870	intron	0.0475543	-	8832	71.59	59.17	62.18	40.82	0.8	6.3	0.01	0.11	0.000137931
chr1	160772453	160772527	LY9	4063	intron.utr3	0.277672	+	2096	97.52	54.43	54.31	11.37	43.21	43.06	0.42	0.79	9.15e-05
chr1	161835708	161835754	ATF6	22926	intron	0.853949	+	2013	50.92	51.13	47.87	28.39	2.16	21.67	0.04	0.43	3.58e-12
chr1	167229646	167229688	POU2F1	5451	intron	0.0261915	+	2329	36.04	58.74	34.12	46.36	0.53	6.77	0.01	0.11	0.000822808
chr1	16768042	16768110	NECAP2	55707	intron	0.10245	+	898	84.1	60.11	79.9	37.97	4.21	22.14	0.05	0.37	6.45e-07
chr1	168148872	168148912	TIPRL	261726	intron	0.12381	+	840	53.29	63.8	48.35	35.63	4.42	21.02	0.09	0.33	3.31e-05
chr1	168161600	168161632	TIPRL	261726	intron.utr3	0.639286	+	840	53.29	63.8	48.35	35.63	0.53	7.15	0.01	0.11	1.31e-05
chr1	169672255	169672300	SELL	6402	intron	0.855786	-	1158	545.02	24.34	515.11	18.1	23.13	6.03	0.04	0.25	8.35e-06
chr1	170003639	170003677	KIFAP3	22920	intron	0.284903	-	2464	8.63	32.33	7.46	13.5	0.36	10.08	0.04	0.31	7.09e-05
chr1	170004556	170004600	KIFAP3	22920	intron	0.284903	-	2464	8.63	32.33	7.46	13.5	0.81	8.76	0.1	0.27	0.00575922
chr1	171527395	171527600	PRRC2C	23215	intron	0.71268	+	8454	152.54	353.82	80.32	128.13	4.04	103.52	0.05	0.45	0
chr1	171695961	171696000	VAMP4	8674	intron	0.265258	-	426	30.08	35.89	28.68	14.94	0.45	8.16	0.01	0.23	1.06e-07
chr1	171696723	171696762	VAMP4	8674	intron	0.265258	-	426	30.08	35.89	28.68	14.94	0.95	12.79	0.03	0.35	1.95e-09
chr1	173737120	173737165	KLHL20	27252	intron	0.70765	+	1830	20.38	47.65	19.72	35.9	0.37	11.43	0.02	0.24	2.19e-05
chr1	178697659	178697893	RALGPS2	55103	intron	0	+	1752	356.24	43.91	329.34	8.72	26.9	35.2	0.07	0.82	2.77e-13
chr1	179019742	179019788	FAM20B	9917	intron	0.377236	+	1230	31.84	24.16	31.47	16.8	0.37	7.36	0.01	0.3	3.77e-07
chr1	179831581	179831619	TOR1AIP2	163590	intron.utr3	0.218905	-	1809	29.85	56.45	9.18	5.49	17.73	46.42	0.6	0.82	0.00068518
chr1	180807956	180808001	XPR1	9213	intron.utr3	0.719315	+	2102	13	41.44	12.04	21.82	0.89	19.14	0.07	0.46	1.09e-06
chr1	184932160	184932204	FAM129A	116496	intron	0.0197345	-	2787	6.88	60.01	6.88	49.02	0	10.99	0	0.19	3.46e-05
chr1	185274127	185274172	IVNS1ABP	10625	intron	0.396579	-	1929	142.64	301.87	137.72	265.18	4.39	29.16	0.03	0.1	0.000146705
chr1	185276833	185276885	IVNS1ABP	10625	intron	0.18507	-	1929	142.64	301.87	137.72	265.18	0.53	7.53	0	0.03	0.00159222
chr1	193199163	193199207	CDC73	79577	intron	0.723058	+	1596	31.7	59.09	31.18	50.08	0	7.41	0	0.13	2.76e-07
chr1	20069813	20069853	TMCO4	255104	intron	0.460367	-	1905	20.42	19.37	19.25	11.58	1.18	7.79	0.06	0.4	7.44e-05
chr1	205588402	205588448	ELK4	2005	intron.utr3	0.849372	-	1434	105.81	73.6	103.6	64.8	1.32	7.95	0.01	0.11	3.69e-05
chr1	210020627	210020666	DIEXF	27042	intron	0.892558	+	2271	37.34	25.93	36.52	19.21	0.82	6.72	0.02	0.26	2.03e-05
chr1	21080552	21080595	HP1BP3	50809	intron	0.590253	-	1662	197.88	173.64	170.58	121	10.98	38.44	0.06	0.24	1.01e-08
chr1	213180196	213180244	ANGEL2	90806	intron	0.437881	-	1642	48.28	86.94	43.41	65.6	4.58	20.16	0.09	0.23	0.00353901
chr1	213252448	213252490	RPS6KC1	26750	intron	0.0818494	+	3201	8.94	17.27	7.76	7.31	1.19	9.96	0.13	0.56	0.000636002
chr1	22054347	22054391	USP48	84196	intron.utr3	0.467908	-	3116	59.18	87.41	47.67	59.61	3.56	11.68	0.07	0.14	0.0248939
chr1	22072362	22072406	USP48	84196	intron	0.318036	-	3116	59.18	87.41	47.67	59.61	0.74	10.24	0.01	0.12	1.86e-05
chr1	223010676	223010723	DISP1	84976	intron	0	+	4575	35.3	9.12	4.27	0.11	31.03	9.01	0.88	0.99	0.0266758
chr1	22417253	22417294	CDC42	998	intron.utr3	0.864865	+	666	255.56	336.3	252.55	299.96	2.5	35.38	0.01	0.11	8.18e-14
chr1	224322317	224322372	FBXO28	23219	intron	0.466125	+	1107	21.93	48.3	16.35	13.76	2.61	12.49	0.13	0.29	0.000421213
chr1	224322532	224322585	FBXO28	23219	intron	0.466125	+	1107	21.93	48.3	16.35	13.76	1.71	16.44	0.08	0.38	6.08e-07
chr1	224563658	224563692	CNIH4	29097	intron.utr3	0.950226	+	442	21.21	55.18	6.11	2.19	15.1	52.99	0.71	0.96	2.42e-05
chr1	226028599	226028677	EPHX1	2052	intron	0.680556	+	1368	62.11	92.74	4.42	1.81	57.69	90.93	0.93	0.98	0.0256861
chr1	226894875	226894923	ITPKB	3707	intron	0.680042	-	2841	72.86	258.13	49.59	58.04	6.85	97.41	0.09	0.38	0
chr1	226903366	226903441	ITPKB	3707	intron	0.680042	-	2841	72.86	258.13	49.59	58.04	1.33	18.2	0.02	0.07	2.67e-08
chr1	226904078	226904129	ITPKB	3707	intron	0.680042	-	2841	72.86	258.13	49.59	58.04	6.02	31.4	0.08	0.12	4.77e-06
chr1	226920318	226920358	ITPKB	3707	intron	0.680042	-	2841	72.86	258.13	49.59	58.04	1.71	39.05	0.02	0.15	7.09e-09
chr1	230227720	230227773	GALNT2	2590	intron	0.0798611	+	1728	36.12	21.33	35.91	9.28	0.22	12.05	0.01	0.57	0
chr1	231111285	231111323	TTC13	79573	intron	0.104917	-	2583	84.77	47.03	78.27	38.97	2.79	6.66	0.03	0.15	0.0126754
chr1	235375934	235375979	ARID4B	51742	intron	0.467378	-	3939	77.74	175.39	43.07	90.31	2.97	18.09	0.06	0.16	0.00652625
chr1	235989626	235989671	LYST	1130	intron	0.0168332	-	11406	62.35	104.16	34.84	6.3	19.77	75.76	0.32	0.75	0
chr1	235992121	235992159	LYST	1130	intron	0.0168332	-	11406	62.35	104.16	34.84	6.3	7.29	18.68	0.12	0.19	4.4e-11
chr1	243981962	243982007	AKT3	10000	intron	0.0309973	-	1484	16.28	43.6	15.71	17.72	0.07	21.93	0	0.5	0
chr1	244819776	244819824	DESI2	51029	intron	0.0717949	+	585	22.88	35.31	21.15	27.57	1.73	7.73	0.07	0.22	0.0242043
chr1	246811494	246811533	CNST	163882	intron.utr3	0.844049	+	2193	29.16	49.42	25.1	11.52	3.24	32.03	0.11	0.64	8.94e-15
chr1	24792784	24792828	NIPAL3	57185	intron.utr3	0.861207	+	1441	48.24	28.81	44.08	22.57	4.15	6.24	0.09	0.22	0.0290098
chr1	25252975	25253018	RUNX3	864	intron	0.380551	-	1306	225.87	1587.85	219.35	1422.76	6.52	165.09	0.03	0.1	0.044433
chr1	27207609	27207653	GPN2	54707	intron	0.921758	-	933	30.59	45.73	28.83	36.28	1.77	9.45	0.06	0.21	0.00516727
chr1	31431633	31431673	PUM1	9698	intron	0.651248	-	3567	161.32	402.59	160.44	395.28	0.88	7.31	0.01	0.02	0.040434
chr1	32841117	32841159	BSDC1	55108	intron	0.827846	-	1458	93.63	137.69	92.68	113.08	0.95	24.62	0.01	0.18	5.39e-13
chr1	33251512	33251553	YARS	8565	intron	0.570888	-	1587	46.45	100.34	44.37	80.73	2.08	19.6	0.04	0.19	6.26e-05
chr1	36445341	36445386	AGO3	192669	intron	0.254743	+	2583	12.51	85.83	2.16	0.91	7.25	74.03	0.64	0.98	0.00027048
chr1	3763102	3763139	CEP104	9731	intron	0.153348	-	2778	41.04	27.65	37.51	16.02	2.49	7.79	0.06	0.29	0.000135077
chr1	40856270	40856324	SMAP2	64744	intron	0.0833932	+	1391	199.94	274.09	167.98	153.53	16.96	60.15	0.09	0.23	0.0132558
chr1	40864230	40864268	SMAP2	64744	intron	0.146657	+	1391	199.94	274.09	167.98	153.53	7.29	52.72	0.04	0.2	6.41e-05
chr1	44142441	44142486	KDM4A	9682	intron	0.542723	+	3195	47	32.86	45.12	20.81	1.89	12.05	0.04	0.36	3.5e-05
chr1	45102100	45102163	RNF220	55182	intron	0.676785	+	1779	73.73	114.08	71.94	81.32	1.79	32.76	0.02	0.29	1.95e-14
chr1	45187516	45187564	C1orf228	339541	intron	0.547241	+	1323	441.38	395.15	89.92	55.82	351.46	339.32	0.79	0.86	0.044433
chr1	45241571	45241765	RPS8	6202	intron	0.00637959	+	627	1869.34	1401.76	1501.5	997.6	3.71	15.58	0	0.01	1.2e-06
chr1	45243400	45243741	RPS8	6202	intron	0.617225	+	627	1869.34	1401.76	1501.5	997.6	354.23	367.05	0.19	0.27	0.0115939
chr1	45287613	45287651	PTCH2	8643	intron	0.99559	-	3628	18.77	11.79	16.23	4	2.54	7.79	0.15	0.66	7.8e-05
chr1	52938488	52938543	ZCCHC11	23318	intron	0.552248	-	4938	163.38	259.17	145.85	189.93	2.04	14.5	0.01	0.06	0.00445222
chr1	52940309	52940428	ZCCHC11	23318	intron	0.552248	-	4938	163.38	259.17	145.85	189.93	2.86	35.96	0.02	0.15	1.2e-08
chr1	55536955	55537014	USP24	23358	intron	0.991988	-	7863	90.49	104.27	85.47	81.21	5.02	23.06	0.06	0.22	5.24e-06
chr1	62163184	62163223	TM2D1	83941	intron	0.703526	-	624	139.77	79.74	133.56	71.73	4.94	7.53	0.04	0.09	0.0181577
chr1	65338387	65338432	JAK1	3716	intron	0.139394	-	3465	162.23	329.47	145.06	265.92	3.71	46.9	0.03	0.15	4.09e-07
chr1	6693571	6693620	THAP3	90326	intron.utr3	0.914815	+	810	26.48	20.54	13.7	5.55	12.79	14.98	0.48	0.73	0.0189425
chr1	6932031	6932077	CAMTA1	23261	intron.utr3	0.047619	+	5103	32.24	66.23	4.62	1.07	17.27	46.05	0.53	0.7	0.000169817
chr1	70611701	70611771	LRRC40	55631	intron	0.941404	-	1809	26.78	73.54	24.66	54.34	1.26	8.38	0.05	0.11	0.049336
chr1	70631132	70631180	LRRC40	55631	intron	0.614151	-	1809	26.78	73.54	24.66	54.34	0.86	10.82	0.03	0.15	0.00123259
chr1	70748166	70748209	ANKRD13C	81573	intron	0.747232	-	1626	24.59	54.63	22.67	38.47	0.67	13.07	0.03	0.24	7.19e-06
chr1	78177342	78177382	USP33	23032	intron.utr3	0.883844	-	2841	69.15	104.59	63.16	61.37	5.99	43.21	0.09	0.41	5.2e-11
chr1	78311160	78311201	FAM73A	374986	intron	0.523659	+	1902	22.77	31.48	21	19.21	0.6	6.61	0.03	0.21	0.000243637
chr1	78334279	78334324	FAM73A	374986	intron	0.821767	+	1902	22.77	31.48	21	19.21	1.18	5.66	0.05	0.18	0.0102877
chr1	89208856	89208899	PKN2	5586	intron	0.118105	+	2955	29.37	50.62	27.2	41.46	0.37	8.21	0.01	0.16	7.25e-05
chr1	92790217	92790255	RPAP2	79871	intron	0.791191	+	1839	15.09	23.89	7.36	2.19	0.58	14.98	0.04	0.62	1.12e-10
chr1	94944232	94944276	ABCD3	5825	intron.utr3	0.35426	+	2007	11.08	18.08	8.98	1.5	2.11	16.58	0.19	0.91	1.64e-06
chr10	100188910	100189054	HPS1	3257	intron.utr3	0.482697	-	2254	124.73	57.14	91.92	27.44	9.71	10.77	0.08	0.19	0.000350701
chr10	100201667	100201824	HPS1	3257	intron	0.0519077	-	2254	124.73	57.14	91.92	27.44	15.97	11.79	0.13	0.21	0.0154181
chr10	100202118	100202161	HPS1	3257	intron	0.0519077	-	2254	124.73	57.14	91.92	27.44	7.13	7.14	0.06	0.13	0.00387532
chr10	102746032	102746072	MRPL43	84545	intron.utr3	0.566038	-	901	83.01	28.17	6.67	1.23	34.02	24.49	0.42	0.87	0.0192232
chr10	104901813	104901870	NT5C2	22978	intron	0.0599051	-	1686	41.53	36.38	36.1	12.48	4.41	16.64	0.1	0.46	7.09e-09
chr10	104903384	104903428	NT5C2	22978	intron	0.0599051	-	1686	41.53	36.38	36.1	12.48	0.94	6.45	0.02	0.18	4.56e-06
chr10	111882181	111882219	ADD3	120	intron	0.538897	+	2121	140.41	189.2	133.56	162.08	0.07	11.26	0	0.06	3.47e-10
chr10	112356264	112356419	SMC3	9126	intron	0.579091	+	3654	42.21	101.93	34.04	68.84	1.81	13.82	0.05	0.16	0.00271661
chr10	11252871	11252924	CELF2	10659	intron	0.2813	+	1877	167.91	399.44	161.89	368.34	6.02	31.1	0.04	0.08	0.00788758
chr10	112707488	112707526	SHOC2	8036	intron	0	+	1749	105.9	70.4	101.08	57.97	2.13	7.84	0.02	0.11	0.000309056
chr10	114204796	114205031	ZDHHC6	64429	intron	0.214976	-	1242	74.2	55.88	71.24	43.54	1.87	8.33	0.03	0.16	0.000130979
chr10	12267350	12267418	CDC123	8872	intron	0.435213	+	1011	59.15	94.44	58.85	83.29	0.3	11.15	0.01	0.12	1.82e-07
chr10	123648515	123648557	ATE1	11101	intron	0.652739	-	1771	15.39	22.12	14.2	9.07	1.19	13.05	0.08	0.56	5.2e-07
chr10	126663083	126663119	ZRANB1	54764	intron	0.670898	+	2127	7.95	26.46	7.66	12.76	0.29	13.7	0.04	0.51	6.02e-07
chr10	127430188	127430225	EDRF1	26098	intron	0.63788	+	3717	24.41	45.28	19.9	8.16	1.57	13.76	0.06	0.33	2.64e-09
chr10	127431444	127431480	EDRF1	26098	intron	0.63788	+	3717	24.41	45.28	19.9	8.16	1.13	10.99	0.05	0.26	1.69e-08
chr10	127435969	127436019	EDRF1	26098	intron	0.757062	+	3717	24.41	45.28	19.9	8.16	1.13	9.12	0.05	0.22	3.77e-07
chr10	13170008	13170049	OPTN	10133	intron	0.807958	+	1734	10.9	101.03	9.33	38.79	0.15	21.71	0.02	0.25	4.42e-08
chr10	13175225	13175264	OPTN	10133	intron	0.883506	+	1734	10.9	101.03	9.33	38.79	0.31	25.38	0.02	0.29	5.35e-08
chr10	14566486	14566527	FAM107B	83641	intron	0.727088	-	982	191.47	120.39	174.94	96.84	8.96	17.04	0.05	0.14	0.000259504
chr10	199243	199281	ZMYND11	10771	intron	0	+	1895	35.64	33.98	33.71	21.83	1.93	12.15	0.05	0.35	4.18e-06
chr10	22092715	22092762	DNAJC1	64215	intron	0.659459	-	1665	14.63	36.26	8.84	3.78	1.38	14.61	0.1	0.44	4.89e-08
chr10	22154267	22154316	DNAJC1	64215	intron	0.587387	-	1665	14.63	36.26	8.84	3.78	0.37	9.12	0.03	0.27	4.19e-08
chr10	26791963	26792003	APBB1IP	54518	intron	0.226387	+	2001	73.4	43.95	51.62	8.9	9.91	26.02	0.15	0.62	7.14e-15
chr10	30728366	30728398	MAP3K8	1326	intron	0.239316	+	1404	160.56	70.58	90.69	26.48	21.7	25.52	0.13	0.39	0.0296591
chr10	30728797	30728842	MAP3K8	1326	intron	0.239316	+	1404	160.56	70.58	90.69	26.48	8.16	6.62	0.05	0.1	0.0141392
chr10	32634042	32634086	EPC1	80314	intron	0.0620525	-	2514	136.4	340.5	90.45	154.29	34.42	145.52	0.24	0.43	0.024487
chr10	46134098	46134140	ZFAND4	93550	intron	0.328297	-	2184	14.09	37.33	10.81	12.44	1.61	11.73	0.12	0.31	0.00295415
chr10	46135158	46135209	ZFAND4	93550	intron	0.328297	-	2184	14.09	37.33	10.81	12.44	0.37	12.05	0.03	0.32	3.11e-07
chr10	69778679	69778719	HERC4	26091	intron	0.309357	-	3281	101.71	39.35	90.49	27.55	5.59	5.66	0.06	0.14	0.0103936
chr10	72623101	72623142	SGPL1	8879	intron	0.360281	+	1707	21.42	39.74	20.64	25.28	0.78	13.86	0.04	0.35	0.00468299
chr10	73983863	73983910	ANAPC16	119504	intron	0.426426	+	333	343.77	50.01	293.82	33.15	22.53	14.41	0.07	0.3	2.1e-08
chr10	76989545	76989594	VDAC2	7417	intron	0.907445	+	994	43.38	107.38	42.55	94.63	0.83	12.75	0.02	0.12	0.00019868
chr10	92987640	92987698	PCGF5	84333	intron	0.145266	+	771	54.46	91.31	46.52	53.96	7.71	35.95	0.14	0.4	7.31e-06
chr10	93577937	93578082	TNKS2	80351	intron	0.148529	+	3501	90.54	264.05	86.69	199.34	2.61	32.87	0.03	0.12	4.8e-07
chr10	93617464	93617509	TNKS2	80351	intron	0.883748	+	3501	90.54	264.05	86.69	199.34	1.23	31.84	0.01	0.12	2.21e-10
chr10	93732326	93732380	BTAF1	9044	intron	0.297297	+	5550	58.73	108.64	57.49	73.97	0.15	15.51	0	0.18	1.17e-11
chr10	94326489	94326532	IDE	3416	intron	0.0305201	-	3211	10	21.91	8.6	7.63	1.11	13.91	0.11	0.64	5.05e-06
chr10	94675747	94675788	EXOC6	54536	intron	0.377535	+	2564	20.01	14.87	16.54	3.57	1.69	7.3	0.08	0.51	8.51e-07
chr10	98461563	98461607	PIK3AP1	118788	intron	0.177833	-	2418	236.28	23.03	227.33	19.13	8.95	3.89	0.04	0.18	0.000116672
chr10	99984079	99984126	R3HCC1L	27291	intron	0.768262	+	2382	15.72	52.17	12.3	26.35	1.9	20.58	0.12	0.39	0.000347199
chr11	10776756	10776799	CTR9	9646	intron	0.109029	+	3522	50.59	62.13	48.49	43	2.1	19.13	0.04	0.3	3.92e-05
chr11	107944754	107944789	CUL5	8065	intron	0.475032	+	2343	86.46	124.72	79.7	99.11	3.31	24.33	0.04	0.2	6.88e-07
chr11	111609900	111610081	PPP2R1B	5519	intron.utr3	0.893617	-	2021	23.32	53.62	1.1	0	13.34	42.68	0.57	0.8	0.00377447
chr11	116763485	116763530	SIK3	23387	intron	0.210462	-	4110	70.37	174.73	65.47	115.09	1.25	11.96	0.02	0.07	0.00059059
chr11	116788757	116788811	SIK3	23387	intron	0.149878	-	4110	70.37	174.73	65.47	115.09	1.38	19.63	0.02	0.11	6.6e-07
chr11	116792542	116792589	SIK3	23387	intron	0.149878	-	4110	70.37	174.73	65.47	115.09	0.83	27.04	0.01	0.16	6.24e-08
chr11	117064807	117064866	SIDT2	51092	intron	0.929172	+	2499	78.75	9.92	64.53	5.34	14.22	4.59	0.17	0.46	0.00117914
chr11	118320660	118320698	KMT2A	4297	intron	0.0362447	+	11919	51.5	78.58	38.14	28.5	5.52	15.42	0.11	0.2	0.000807078
chr11	118352936	118352977	KMT2A	4297	intron	0.336605	+	11919	51.5	78.58	38.14	28.5	2.88	23.89	0.06	0.31	8.21e-10
chr11	118881374	118881411	CCDC84	338657	intron	0.383383	+	999	123.53	227.6	120.56	208.3	1.99	15.51	0.02	0.07	0.000667803
chr11	118888264	118888376	RPS25	6230	intron	0.261905	-	378	207.42	767.51	81.3	155.84	4.24	52.28	0.05	0.25	1.3e-09
chr11	119145388	119145439	CBL	867	intron	0.274531	+	2721	113.58	61.11	111.34	53.16	2.24	7.95	0.02	0.13	8.27e-05
chr11	121418084	121418126	SORL1	6653	intron	0.308653	+	6645	86.55	255.06	85.6	223.2	0.94	31.86	0.01	0.13	8.41e-11
chr11	128595456	128595505	FLI1	2313	intron	0.0129403	+	1391	115.49	21.09	109.64	15.97	5.85	5.12	0.05	0.25	0.000142446
chr11	129758216	129758270	NFRKB	4798	intron	0.0945912	-	3975	18.86	89.34	18.26	80.38	0.6	8.96	0.03	0.11	0.0355952
chr11	130771537	130771576	SNX19	399979	intron	0.863713	-	2979	43.28	19.74	40.8	13.55	2.48	6.19	0.06	0.31	0.000489341
chr11	14480918	14480962	COPB1	1315	intron	0.924528	-	2862	71.45	197.62	66.67	170.63	1.25	13.12	0.02	0.07	0.00289677
chr11	16765542	16765595	C11orf58	10944	intron	0.11413	+	552	99.24	120.47	69.13	64.9	15.84	35.76	0.16	0.3	0.00189811
chr11	18356414	18356453	GTF2H1	2965	intron	0.0935033	+	1647	42.94	52.08	29.59	2.13	13.36	49.94	0.31	0.96	0
chr11	31525833	31525878	IMMP1L	196294	intron	0	-	501	43.73	16.16	39.67	2.88	0.31	8.9	0.01	0.54	0.000512434
chr11	33765570	33765611	FBXO3	26273	intron	0.875789	-	1425	42.47	164.95	24.36	69.76	9.03	74.98	0.21	0.46	0.000151789
chr11	35198738	35198797	CD44	960	intron	0.104344	+	2233	323.68	548.73	315.65	513.35	4.1	19.63	0.01	0.04	0.00271802
chr11	3719204	3719405	NUP98	4928	intron	0.745388	-	5475	88.27	250.04	67.21	46.2	3.89	80.95	0.04	0.32	0
chr11	3733066	3733108	NUP98	4928	intron.utr3	0.513973	-	5475	88.27	250.04	67.21	46.2	16.38	90.04	0.19	0.36	0
chr11	3798262	3798313	NUP98	4928	intron	0.0648402	-	5475	88.27	250.04	67.21	46.2	0.65	25.92	0.01	0.1	0
chr11	43347783	43347838	API5	8539	intron	0.47619	+	1575	102.67	147.82	100.24	134.11	1.53	7.2	0.01	0.05	0.0221799
chr11	43418463	43418506	TTC17	55761	intron	0.21283	+	3632	107.89	103.56	50.59	17.28	1.92	15.68	0.02	0.15	3.95e-12
chr11	43423131	43423172	TTC17	55761	intron	0.36674	+	3632	107.89	103.56	50.59	17.28	2.36	10.62	0.02	0.1	1.16e-07
chr11	43439650	43439687	TTC17	55761	intron	0.619769	+	3632	107.89	103.56	50.59	17.28	0.37	14.56	0	0.14	0
chr11	43468017	43468079	TTC17	55761	intron.utr3	0.790474	+	3632	107.89	103.56	50.59	17.28	41.87	42	0.39	0.41	9.59e-05
chr11	47761133	47761177	FNBP4	23360	intron	0.477778	-	3060	153.93	182.96	137.59	143.68	1.12	9.87	0.01	0.06	4.27e-05
chr11	47765469	47765522	FNBP4	23360	intron	0.477778	-	3060	153.93	182.96	137.59	143.68	1.94	6.4	0.01	0.04	0.0315034
chr11	48060358	48060399	PTPRJ	5795	intron	0.0238865	+	4019	21.6	94.76	19.82	62.59	0.3	9.08	0.01	0.1	0.000914502
chr11	48153132	48153179	PTPRJ	5795	intron.utr3	0.403085	+	4019	21.6	94.76	19.82	62.59	1.26	18.19	0.06	0.19	0.000923527
chr11	64852420	64852476	ZFPL1	7542	intron	0.109325	+	933	37.63	34.35	34.44	23.58	3.18	10.77	0.08	0.31	0.000649303
chr11	65154635	65154698	FRMD8	83786	intron	0.0609319	+	1395	89.54	47.18	85.99	28.54	3.55	18.63	0.04	0.39	2.59e-12
chr11	6526784	6526832	DNHD1	144132	intron	0.0644664	+	14271	22.84	57.96	12.73	12.11	3.11	39.5	0.14	0.68	4.1e-10
chr11	65957671	65957707	PACS1	55690	intron	0.123098	+	2892	131.15	76.05	124.99	65.24	6.02	10.6	0.05	0.14	0.047007
chr11	67952370	67952412	SUV420H1	51111	intron	0.115529	-	2666	42.56	25.76	19.06	4.43	0.95	8.79	0.02	0.33	9.67e-09
chr11	71176861	71176904	NADSYN1	55191	intron	0.191891	+	2121	54.01	83.12	41.38	48.06	3	20.55	0.05	0.25	3.85e-06
chr11	76164907	76164968	C11orf30	56946	intron	0.0610364	+	4014	17.68	10.88	14.58	3.26	2.37	7.04	0.13	0.64	4.39e-05
chr11	77405569	77405607	RSF1	51773	intron	0.627601	-	4326	38.98	86.59	35.88	56.35	0.45	9.18	0.01	0.11	4.24e-05
chr11	77428754	77428794	RSF1	51773	intron	0.169441	-	4326	38.98	86.59	35.88	56.35	0.6	15.84	0.02	0.19	4.9e-08
chr11	77688337	77688415	INTS4	92105	intron	0.162863	-	2892	51.86	34.78	46.2	15.7	5.36	17.17	0.1	0.49	4.67e-08
chr11	82771448	82771496	RAB30	27314	intron	0	-	612	54.26	80.23	52.61	66.61	1.65	13.62	0.03	0.17	0.000422661
chr11	85345341	85345382	TMEM126B	55863	intron	0.585434	+	714	31.41	23.26	30.21	7.68	1.21	15.58	0.04	0.67	8.94e-15
chr11	85753434	85753478	PICALM	8301	intron	0.0655572	-	1983	62.13	132.57	49.43	52.94	12.7	79.63	0.21	0.59	4.4e-06
chr11	88064568	88064610	CTSC	1075	intron	0.210457	-	1511	33.26	34.56	19.1	14.99	1.2	7.09	0.04	0.21	0.000865621
chr11	9223838	9223946	DENND5A	23258	intron	0.2456	-	3864	48.73	83.05	47.52	71.53	1.21	11.52	0.02	0.14	0.000183395
chr11	94931467	94931516	SESN3	143686	intron	0.0527383	-	1479	23.47	74.67	19.07	37.85	3.17	30.89	0.13	0.46	0.00528961
chr12	100463689	100463726	UHRF1BP1L	23074	intron.utr3	0.355379	-	4415	14.47	61.46	13.59	25.67	0.87	35.79	0.06	0.58	5.32e-12
chr12	108917441	108917488	SART3	9733	intron	0.938451	-	2892	69.82	92.7	59.3	61.17	1.73	13.17	0.03	0.16	0.000181455
chr12	108954238	108954283	SART3	9733	intron	0.107884	-	2892	69.82	92.7	59.3	61.17	0.46	10.77	0.01	0.13	0.0430189
chr12	109196666	109196717	SSH1	54434	intron	0.31532	-	3479	20.41	78.78	19.08	60.05	1.03	13.02	0.05	0.17	0.00606203
chr12	110385873	110385911	GIT2	9815	intron.utr3	0.615584	-	2310	140.67	91.59	82.3	26.31	58.38	65.28	0.41	0.71	2.9e-07
chr12	110813283	110813321	ANAPC7	51434	intron.utr3	0.894678	-	1804	33.55	18.99	26.62	10.46	6.79	8.05	0.2	0.42	0.0203445
chr12	112516139	112516182	NAA25	80018	intron	0.200411	-	2919	27.56	49.03	19.63	24.6	1.78	18.19	0.08	0.42	3.7e-06
chr12	112813528	112813573	HECTD4	283450	intron	0	-	12848	73.44	43.09	71.63	35.35	0.85	6.83	0.01	0.16	0.0133159
chr12	113426573	113426608	OAS2	4939	intron.utr3	0.231077	+	2246	71.7	11.57	59.93	6.3	11.76	5.28	0.16	0.45	0.000759579
chr12	118692284	118692324	TAOK3	51347	intron	0.0433213	-	2770	183.6	188.88	169.65	167.39	6.67	15.83	0.04	0.09	0.0149452
chr12	120431176	120431215	CCDC64	92558	intron	0.249129	+	1722	16.72	99	16.1	17.68	0.15	20.03	0.01	0.2	4.06e-14
chr12	120448200	120448244	CCDC64	92558	intron	0.374564	+	1722	16.72	99	16.1	17.68	0.39	39.52	0.02	0.4	0
chr12	120452589	120452664	CCDC64	92558	intron	0.374564	+	1722	16.72	99	16.1	17.68	0.08	21.78	0	0.23	0
chr12	121336100	121336132	SPPL3	121665	intron	0.0199134	-	1155	43.2	54.77	36.59	38.08	4.53	14.5	0.1	0.27	0.00608241
chr12	122618655	122618707	MLXIP	22877	intron	0.627536	+	2760	50.01	107.71	49.35	101.95	0.66	5.76	0.01	0.05	0.0315034
chr12	122852077	122852129	CLIP1	6249	intron	0.152189	-	4317	15.48	31.33	10.97	15.69	0.96	10.68	0.08	0.4	0.000442531
chr12	123361912	123361950	VPS37B	79720	intron	0.129371	-	858	50.28	188.96	34.98	109.19	3.48	32.06	0.06	0.17	0.0127968
chr12	124820911	124820950	NCOR2	9612	intron	0.811071	-	7569	67.06	85.06	66.77	78.23	0.29	6.82	0	0.08	3.93e-05
chr12	132267831	132267875	SFSWAP	6433	intron	0.799469	+	3012	125.95	120.53	95.66	80.24	1.03	16.16	0.01	0.16	4.67e-10
chr12	133330878	133330930	ANKLE2	23141	intron	0.227192	-	2817	86.54	150.87	76.85	63.84	6.54	80.57	0.08	0.56	0
chr12	133389544	133389676	GOLGA3	2802	intron	0.111974	-	4635	85.14	34.31	81.05	24.18	4.09	10.13	0.05	0.3	2.35e-06
chr12	14635453	14635508	ATF7IP	55729	intron	0.862558	+	3878	111.49	64.04	97.55	41.1	4.64	14.35	0.04	0.23	4.23e-07
chr12	22797305	22797348	ETNK1	55500	intron.utr3	0.534756	+	1453	173.11	52.81	165.06	27.37	6.96	23.63	0.04	0.45	2.13e-11
chr12	42618172	42618236	YAF2	10138	intron	0.386041	-	917	24.45	94.81	20.21	40.65	0.39	41.89	0.02	0.51	0
chr12	42756050	42756095	PPHLN1	51535	intron	0.202148	+	1583	124.65	147.27	27.76	4.17	3.18	35.68	0.03	0.24	1.56e-10
chr12	46316143	46316342	SCAF11	9169	intron	0.96653	-	4392	229.09	267.58	199.56	195.21	6.97	24.42	0.03	0.1	5.74e-05
chr12	46364872	46364915	SCAF11	9169	intron	0	-	4392	229.09	267.58	199.56	195.21	1.96	7.04	0.01	0.03	0.036467
chr12	46367882	46367929	SCAF11	9169	intron	0	-	4392	229.09	267.58	199.56	195.21	1.19	17.7	0.01	0.07	7.08e-10
chr12	474880	474918	KDM5A	5927	intron	0.105855	-	5073	66.35	117.37	43.05	65.48	0.89	9.38	0.02	0.13	0.00067508
chr12	51379779	51379822	SLC11A2	4891	intron.utr3	0.958356	-	1873	20.03	28.61	14.3	14.2	5.73	14.4	0.29	0.51	0.0330205
chr12	56307614	56307666	WIBG	84305	intron	0.109399	-	649	73.23	31.26	60.64	16.01	12.59	15.25	0.18	0.48	2.06e-05
chr12	56999238	56999289	BAZ2A	11176	intron	0.437041	-	5718	122.82	290.68	120.86	273.63	1.96	17.05	0.02	0.06	0.0279201
chr12	62943010	62943068	MON2	23041	intron	0.530239	+	5192	59.01	46.58	54.91	18.03	1.68	11.32	0.03	0.24	2.2e-09
chr12	62947105	62947145	MON2	23041	intron	0.618259	+	5192	59.01	46.58	54.91	18.03	0.67	10.25	0.01	0.22	7.21e-11
chr12	65565341	65565385	LEMD3	23592	intron	0.556287	+	2736	36.49	54.48	28.34	25.89	6.9	22.83	0.19	0.42	0.000710652
chr12	65573290	65573337	LEMD3	23592	intron	0.556287	+	2736	36.49	54.48	28.34	25.89	1.25	5.76	0.03	0.11	0.0101705
chr12	69778190	69778229	YEATS4	8089	intron	0.751462	+	684	20.53	35.15	18.22	20.69	1.58	13.12	0.09	0.39	0.000848766
chr12	72050130	72050177	ZFC3H1	196441	intron	0.170017	-	5970	164.87	157.51	153.05	134.94	0.59	5.92	0	0.04	0.000348946
chr12	72059167	72059210	THAP2	83591	intron	0.103348	+	687	20.11	10.2	7.82	0.11	10.23	8.17	0.57	0.99	6.28e-06
chr12	75888056	75888139	GLIPR1	11010	intron	0.665418	+	801	222.9	95.54	216.24	82.64	2.83	10.82	0.01	0.11	1.52e-06
chr12	873823	873866	WNK1	65125	intron	0.0878167	+	8643	60.74	97.19	56.19	72.33	0.73	5.76	0.01	0.06	0.00661185
chr12	875402	875458	WNK1	65125	intron	0.0878167	+	8643	60.74	97.19	56.19	72.33	3.83	19.09	0.06	0.2	0.000262453
chr12	96638303	96638345	ELK3	2004	intron	0.165072	+	1254	91.66	28.7	90.34	19.31	1.32	9.39	0.01	0.33	1.63e-10
chr12	98929367	98929406	TMPO	7112	intron.utr3	0.722704	+	2885	145.86	110.28	131.92	53.9	12.46	55.04	0.09	0.5	0
chr12	99059085	99059134	APAF1	317	intron	0.254871	+	3747	133.58	79.43	132.47	73.03	1.11	6.4	0.01	0.08	0.000113671
chr13	100018009	100018046	UBAC2	337867	intron	0.808564	+	1191	76.36	26.68	72.58	17.5	3.78	9.18	0.05	0.34	6.02e-07
chr13	103260323	103260367	TPP2	7174	intron	0.077593	+	3789	62.39	404.95	58.13	371.72	0.37	8.8	0.01	0.02	0.0438241
chr13	103279273	103279323	TPP2	7174	intron	0.206915	+	3789	62.39	404.95	58.13	371.72	0.08	11.47	0	0.03	0.00011258
chr13	107210054	107210096	ARGLU1	55082	intron	0.69708	-	822	566.81	639.82	553.82	606.69	3.81	18.41	0.01	0.03	3.58e-05
chr13	111545050	111545097	ANKRD10	55608	intron.utr3	0.578482	-	1357	402.78	224.82	251.34	98.34	151.43	126.48	0.38	0.56	0.000121879
chr13	111947495	111947539	ARHGEF7	8874	intron.utr3	0.898909	+	2750	75.8	129.76	74.13	120.74	0.58	8.38	0.01	0.06	0.000330553
chr13	113873429	113873475	CUL4A	8451	intron	0.159722	+	2304	72.43	170.68	64.48	64.18	0.61	8.96	0.01	0.05	5.94e-06
chr13	113884483	113884528	CUL4A	8451	intron	0.222222	+	2304	72.43	170.68	64.48	64.18	7.35	97.55	0.1	0.57	0
chr13	113975676	113975716	LAMP1	3916	intron	0.698565	+	1254	18.17	74.18	17.07	47.76	1.1	26.42	0.06	0.36	8.94e-07
chr13	114152902	114152972	TMCO3	55002	intron	0.306785	+	2034	18.48	13.18	12.32	2.88	1.34	6.56	0.07	0.53	7.3e-06
chr13	114240443	114240479	TFDP1	7027	intron	0.00973236	+	1233	32.17	14.5	27.78	5.65	4.39	8.85	0.14	0.61	4.4e-06
chr13	20222485	20222588	MPHOSPH8	54737	intron	0.471545	+	2583	113.29	63.19	76.34	28.03	2.28	9.03	0.02	0.16	2.39e-06
chr13	20224509	20224550	MPHOSPH8	54737	intron	0.610143	+	2583	113.29	63.19	76.34	28.03	2.68	13.34	0.03	0.25	4.21e-09
chr13	20596887	20596925	ZMYM2	7750	intron	0.383164	+	4134	67.02	162.98	58.46	118.68	6.14	31.97	0.09	0.2	0.00280146
chr13	21364937	21364984	XPO4	64328	intron	0.809317	-	3456	34.24	90.49	33.28	62.96	0.58	22.3	0.02	0.25	3.28e-10
chr13	25910439	25910478	NUPL1	9818	intron	0.797222	+	1800	19.87	57.39	12.7	19.85	6.95	35.51	0.34	0.62	0.00394743
chr13	27649002	27649055	USP12	219333	intron	0.837376	-	1113	41.66	66.32	24.75	30.15	0.59	9.71	0.01	0.15	1.66e-05
chr13	28197546	28197584	POLR1D	51082	intron.utr3	0.539597	+	745	100.99	96.15	69.84	36.07	20.62	34.53	0.22	0.4	4.82e-05
chr13	28228356	28228400	POLR1D	51082	intron	0.640268	+	745	100.99	96.15	69.84	36.07	4.63	15.89	0.05	0.18	1.68e-06
chr13	32999065	32999208	N4BP2L1	90634	intron	0.215403	-	831	71.48	57.38	48.99	15.58	22.49	41.8	0.3	0.72	5.05e-06
chr13	41910073	41910115	NAA16	79612	intron	0.345129	+	2628	28.73	176.15	26.49	142.15	0.22	8.53	0.01	0.05	0.0062892
chr13	41932815	41932853	NAA16	79612	intron.utr3	0.490868	+	2628	28.73	176.15	26.49	142.15	2.02	25.46	0.07	0.14	0.0248211
chr13	46040708	46040758	COG3	83548	intron	0.0699638	+	2487	50.31	204.28	38.72	94.62	9.43	99.9	0.19	0.49	0.000649303
chr13	51530604	51530639	RNASEH2B	79621	intron.utr3	0.966049	+	972	51.6	40.28	12.82	1.01	26.16	23.47	0.59	0.92	2.35e-06
chr13	77570371	77570415	CLN5	1203	intron	0.581699	+	1224	20.14	11.75	12.81	1.44	6.3	8.81	0.33	0.88	9.94e-06
chr13	78281429	78281474	SLAIN1	122060	intron	0.386768	+	1965	12.34	27.86	10.71	17.07	1.63	10.79	0.13	0.38	0.00939169
chr13	97932003	97932048	MBNL2	10150	intron	0.142975	+	1217	17.56	38.77	16.51	29.7	0.67	8.27	0.04	0.22	0.00173207
chr14	102232972	102233019	PPP2R5C	5527	intron	0.0476434	+	1952	129.37	1107.28	45.05	87.97	14.8	341.54	0.12	0.31	2.55e-15
chr14	102233340	102233383	PPP2R5C	5527	intron	0.0476434	+	1952	129.37	1107.28	45.05	87.97	6.08	189.43	0.05	0.17	0.000362573
chr14	102290755	102290803	PPP2R5C	5527	intron	0.228996	+	1952	129.37	1107.28	45.05	87.97	3.18	96.3	0.03	0.09	0
chr14	102304761	102304802	PPP2R5C	5527	intron	0.228996	+	1952	129.37	1107.28	45.05	87.97	3.02	115.01	0.02	0.11	0
chr14	102483907	102483951	DYNC1H1	1778	intron	0.586543	+	13941	61.45	184.45	61.37	179.01	0.08	5.44	0	0.03	0.00103826
chr14	102676536	102676573	WDR20	91833	intron.utr3	0.940549	+	1968	23.65	42.25	10.63	7.79	1.79	5.5	0.08	0.14	0.0284278
chr14	102681066	102681106	WDR20	91833	intron.utr3	0.972561	+	1968	23.65	42.25	10.63	7.79	2.26	10.51	0.09	0.26	0.000787211
chr14	102681299	102681338	WDR20	91833	intron.utr3	0.972561	+	1968	23.65	42.25	10.63	7.79	2.38	8.69	0.09	0.22	0.00556658
chr14	105528832	105528868	GPR132	29933	intron	0	-	1150	56.24	83.89	51.24	58.49	4.64	22.89	0.08	0.27	0.00010004
chr14	21730967	21731014	HNRNPC	3183	intron	0	-	921	323.57	533.94	299.74	406.9	4.01	28.97	0.01	0.06	0.0296582
chr14	21731294	21731332	HNRNPC	3183	intron	0	-	921	323.57	533.94	299.74	406.9	12.98	86.59	0.04	0.17	0.00138583
chr14	21872980	21873021	CHD8	57680	intron	0.427374	-	7752	39	53.7	38.7	45.91	0.3	7.79	0.01	0.15	9.2e-06
chr14	45406899	45406959	KLHL28	54813	intron	0.535267	-	1758	41.01	56.49	35	38.84	4.24	12.96	0.1	0.23	0.0149913
chr14	45695761	45695804	MIS18BP1	55320	intron	0.541336	-	3399	61.89	45.98	51.97	31.47	1.64	8.91	0.03	0.22	3.29e-05
chr14	50978995	50979037	MAP4K5	11183	intron	0.042503	-	2541	41.34	81.65	40.58	58.5	0.68	17.65	0.02	0.21	4.56e-09
chr14	51190500	51190538	NIN	51199	intron	0.967919	-	6546	110.47	73.53	76.77	34.64	4.66	11.31	0.04	0.16	6.14e-05
chr14	51192551	51192595	NIN	51199	intron.utr3	0.967919	-	6546	110.47	73.53	76.77	34.64	8.43	12.86	0.08	0.18	0.00115638
chr14	51258766	51258810	NIN	51199	intron	0.0664528	-	6546	110.47	73.53	76.77	34.64	1.1	6.08	0.01	0.09	7.01e-05
chr14	52388753	52388797	GNG2	54331	intron	0	+	216	73.43	213.18	71.01	198.26	0.46	9.28	0.01	0.04	0.00125754
chr14	53547901	53547945	DDHD1	80821	intron	0.48091	-	2724	39.39	90.31	38.37	72.72	1.02	17.6	0.03	0.19	2.06e-06
chr14	54946634	54946770	GMFB	2764	intron	0.659674	-	429	25.47	62.21	19.85	22.67	5.16	34.85	0.2	0.56	6.2e-07
chr14	55050906	55050950	SAMD4A	23034	intron	0.0865342	+	2265	20.69	17.98	16.67	0.11	0.82	8.92	0.04	0.62	0
chr14	55323158	55323207	GCH1	2643	intron	0.602367	-	845	26.01	58.24	25.94	48.91	0.08	9.34	0	0.16	5.1e-07
chr14	75140283	75140331	AREL1	9870	intron	0.468447	-	2472	30.67	57.87	29.79	39.2	0.89	18.67	0.03	0.34	2.66e-08
chr14	75570137	75570182	NEK9	91754	intron	0.59375	-	2976	79	36.82	70.32	16.61	1.59	6.19	0.02	0.17	0.000408454
chr14	75593051	75593108	NEK9	91754	intron	0.0735887	-	2976	79	36.82	70.32	16.61	5.49	11.84	0.07	0.33	2.2e-07
chr14	89878190	89878236	FOXN3	1112	intron	0.368635	-	1473	64.65	88.29	46.18	35.53	16.85	49.94	0.25	0.57	0.00109446
chr14	92504999	92505038	TRIP11	9321	intron	0.0234007	-	5940	38.57	27.8	23.05	3.1	5.76	19.04	0.19	0.75	1.26e-11
chr14	92981816	92981854	RIN3	79890	intron	0.0147552	+	2982	57.04	45.83	54.87	37.73	1.6	6.61	0.03	0.14	0.00210213
chr14	95561689	95561731	DICER1	23405	intron	0.883169	-	5769	106.15	107.64	101.57	73.2	3.2	29.58	0.03	0.27	4.29e-10
chr14	96820095	96820140	ATG2B	55102	intron	0.025974	-	6237	39.56	78.56	38.12	61.92	1.3	9.02	0.03	0.12	0.045258
chr14	96820449	96820529	ATG2B	55102	intron	0.025974	-	6237	39.56	78.56	38.12	61.92	0.07	7.62	0	0.1	2.82e-06
chr15	100235408	100235448	MEF2A	4205	intron	0.601449	+	1656	156.09	39.38	151.74	25.67	2.79	8.17	0.02	0.21	1.3e-08
chr15	102255307	102255346	TARSL2	123283	intron	0.234952	-	2409	10.54	29.1	7.77	5.17	1.4	7.3	0.14	0.25	0.00152124
chr15	102260736	102260818	TARSL2	123283	intron	0.234952	-	2409	10.54	29.1	7.77	5.17	0.83	12.63	0.08	0.43	3.54e-07
chr15	35220407	35220451	AQR	9716	intron	0.227456	-	4458	36.66	111.36	36	63.82	0.66	47.54	0.02	0.43	0
chr15	40862219	40862263	RPUSD2	27079	intron	0.369963	+	1638	16.18	30.56	11.21	13.88	4.96	16.69	0.3	0.54	0.0286551
chr15	41564529	41564571	CHP1	11261	intron	0.69898	+	588	21.15	40.01	20.85	31.75	0.3	8.27	0.01	0.21	3.45e-05
chr15	42007836	42007878	MGA	23269	intron	0.372907	+	9198	37.1	25.89	34.79	17.24	2.31	8.64	0.06	0.34	8.47e-05
chr15	42853834	42853884	HAUS2	55142	intron.utr3	0.599749	+	797	30.93	81.68	29.2	57.57	1.2	21.08	0.04	0.27	5.8e-07
chr15	43313285	43313321	UBR1	197131	intron	0.56	-	5250	39.54	88.12	31.29	23.8	6.5	46.23	0.17	0.66	1.54e-11
chr15	44837693	44837738	EIF3J	8669	intron	0.189189	+	777	33.84	48.63	21.09	23.76	1.44	8.8	0.06	0.25	0.0138681
chr15	45893605	45893651	BLOC1S6	26258	intron	0.521104	+	616	50.67	88.31	49.78	72.79	0.39	10.45	0.01	0.12	0.0246605
chr15	50757855	50757898	USP8	9101	intron	0.204349	+	3357	30.85	50.63	15.73	32.12	1.09	10.08	0.06	0.24	0.00641124
chr15	50896051	50896098	TRPM7	54822	intron	0.533762	-	5598	96.82	93.92	95.48	83.46	0.96	10.25	0.01	0.11	3.37e-06
chr15	52673214	52673257	MYO5A	4644	intron	0.361351	-	5568	31.25	52.93	30.73	45.99	0.51	6.93	0.02	0.13	0.00115638
chr15	52853453	52853492	ARPP19	10776	intron	0.257576	-	396	87.34	245	83.79	210.96	1.29	28.86	0.02	0.12	0.000807078
chr15	56424941	56424985	RFX7	64864	intron	0.0914898	-	4383	31.09	58.1	27.45	40.54	2.59	10.94	0.08	0.19	0.0266112
chr15	56989956	56989993	ZNF280D	54816	intron.utr3	0.157115	-	3036	38.14	17.06	28.73	5.12	4.03	6.45	0.11	0.42	3.76e-05
chr15	57255262	57255299	TCF12	6938	intron	0.0650836	+	2274	46.41	27.36	46.33	22.13	0.08	5.23	0	0.19	3.22e-07
chr15	59224143	59224182	SLTM	79811	intron	0.0805153	-	3105	121.79	164.9	106.5	143.84	0.83	7.3	0.01	0.05	0.00673272
chr15	59323896	59323937	RNF111	54778	intron	0.292165	+	3012	33.19	29.8	31.37	16.84	0.46	5.87	0.01	0.21	4.58e-05
chr15	64716524	64716566	TRIP4	9325	intron	0.84937	+	1746	19.71	23.57	12.83	6.51	6.88	17.07	0.35	0.72	0.000505822
chr15	65804195	65804342	DPP8	54878	intron	0.11383	-	2697	51.31	67.59	50.32	59.38	0.99	8.21	0.02	0.12	0.0180815
chr15	65972978	65973029	DENND4A	10260	intron	0.730084	-	5724	48.05	23.53	44.34	16.65	2.68	5.39	0.05	0.23	0.00262922
chr15	67892795	67892845	MAP2K5	5607	intron	0.368996	+	1374	10.54	12.65	9.97	2.94	0.44	9.34	0.04	0.76	3.57e-09
chr15	74328674	74328730	PML	5371	intron.utr3	0.732094	+	3658	40.94	53.17	1.05	0	29.06	40.78	0.71	0.77	0.0183969
chr15	77081499	77081536	SCAPER	49855	intron	0.190229	-	4237	15.88	20.48	9.4	12.43	0.3	5.28	0.02	0.27	0.00160929
chr15	78313445	78313499	TBC1D2B	23102	intron	0.508299	-	2892	10.86	68.21	10.64	55.3	0.22	12.91	0.02	0.19	0.000284873
chr15	85224319	85224357	SEC11A	23478	intron	0.475535	-	654	107.27	83.6	102.76	71.59	2	10.99	0.02	0.13	1.4e-05
chr15	85334737	85334796	ZNF592	9640	intron	0.630652	+	3804	60.37	68.5	58.25	47.11	0.82	7.57	0.01	0.11	5.94e-05
chr15	85338463	85338506	ZNF592	9640	intron	0.630652	+	3804	60.37	68.5	58.25	47.11	1.3	13.81	0.02	0.2	8.9e-08
chr15	85642895	85642943	PDE8A	5151	intron	0.377912	+	2490	27.07	54.07	21.36	38.65	0.65	10.34	0.02	0.21	0.000163652
chr15	90934045	90934188	IQGAP1	8826	intron	0.031162	+	4974	210.13	91.3	160.47	24.7	18.88	46.26	0.08	0.52	0.000791499
chr15	99203858	99203898	IGF1R	3480	intron	0.0229045	+	4104	7.19	29.67	6.97	16.39	0.22	13.29	0.03	0.45	3.21e-06
chr16	10481551	10481595	ATF7IP2	80063	intron	0	+	2049	107.5	107.11	28.09	5.81	79.4	101.3	0.72	0.95	9.94e-05
chr16	10855425	10855470	NUBP1	4682	intron	0.741468	+	967	30.96	22.1	30.37	12.01	0.59	10.08	0.02	0.46	7.61e-10
chr16	14744402	14744445	BFAR	51283	intron	0.471545	+	1353	37.94	17.87	25.28	4.71	12.66	13.16	0.34	0.73	0.0426178
chr16	24571056	24571118	RBBP6	5930	intron	0.165838	+	5433	185.87	440.1	77.23	88.34	19.38	215.63	0.13	0.55	0
chr16	24782470	24782514	TNRC6A	27327	intron	0.0276787	+	5889	81.51	134.02	80.58	113.86	0.93	20.16	0.01	0.15	3.92e-05
chr16	27432621	27432658	IL21R	50615	intron	0.0297089	+	1683	125.11	146.83	121.05	129.96	4.06	16.87	0.03	0.11	0.000394914
chr16	30737536	30737578	SRCAP	10847	intron	0.58372	+	9693	98.54	219.66	92.06	183.99	2.39	12.54	0.02	0.06	0.0257319
chr16	30738665	30738702	SRCAP	10847	intron	0.58372	+	9693	98.54	219.66	92.06	183.99	1.79	10.66	0.02	0.05	0.0256861
chr16	30742793	30742831	SRCAP	10847	intron	0.632106	+	9693	98.54	219.66	92.06	183.99	2.3	12.47	0.02	0.06	0.0252512
chr16	30955498	30955537	FBXL19	54620	intron	0.809113	+	2085	28.04	18.13	18.22	4.69	9.82	13.44	0.35	0.74	0.000174087
chr16	31725528	31725658	ZNF720	124411	intron	0.00787402	+	381	25.34	52.84	15.66	6.89	1.57	14.64	0.06	0.27	2.32e-08
chr16	31726804	31726851	ZNF720	124411	intron	0.00787402	+	381	25.34	52.84	15.66	6.89	8.11	31.31	0.32	0.6	1.05e-07
chr16	3336839	3336881	ZNF263	10127	intron	0.374756	+	2052	14.36	15.31	12.64	7.84	1.72	7.47	0.12	0.49	0.00112579
chr16	3728288	3728347	TRAP1	10131	intron	0.256738	-	2115	51.61	28.79	44.91	22.54	1.87	6.09	0.04	0.22	0.000945707
chr16	48593152	48593187	N4BP1	9683	intron	0.70197	-	2691	24.66	204.45	23.35	162.62	0.65	34.42	0.03	0.17	0.00129749
chr16	4889247	4889286	GLYR1	84656	intron	0.127894	-	1728	176.97	191.55	175.93	180.72	1.05	10.46	0.01	0.05	1.28e-05
chr16	50344387	50344435	ADCY7	113	intron.utr3	0.67062	+	3288	72.86	84.21	66.14	56.49	6.72	27.73	0.09	0.33	1.64e-06
chr16	50370530	50370570	BRD7	29117	intron	0.358346	-	1959	35.72	66.34	32.49	48.06	0.58	15.18	0.02	0.24	6.51e-08
chr16	50821600	50821658	CYLD	1540	intron	0.710902	+	2871	77.37	389.18	74.39	333.31	2.08	52.04	0.03	0.13	1.16e-07
chr16	547390	547443	RAB11FIP3	9727	intron	0.575678	+	2286	45.15	45.65	42.23	37.91	2.92	7.74	0.06	0.18	0.0220769
chr16	56472821	56472861	NUDT21	11051	intron	0.688596	-	684	74.13	130.48	71.52	95.05	2.61	35.42	0.04	0.27	1.4e-10
chr16	56532522	56532578	BBS2	583	intron	0.704986	-	2166	21.49	61.57	20.09	32.33	1.4	29.24	0.07	0.47	7.9e-10
chr16	57095863	57095913	NLRC5	84166	intron	0.741653	+	5601	106.06	395.36	93.41	318.04	10.18	62.9	0.1	0.16	0.0180391
chr16	58657158	58657202	CNOT1	23019	intron	0	-	7353	165.7	254.62	147.21	70.02	16.14	184.01	0.1	0.72	0
chr16	67936984	67937045	PSKH1	5681	intron	0	+	1275	22.2	16.16	20.71	6.88	1.49	9.28	0.07	0.57	4.04e-07
chr16	69396789	69396829	TERF2	7014	intron	0.822591	-	1629	29.22	37.41	21.8	5.23	1.41	6.88	0.05	0.18	1.75e-06
chr16	69400099	69400153	TERF2	7014	intron	0.822591	-	1629	29.22	37.41	21.8	5.23	4.47	6.78	0.15	0.18	0.000468264
chr16	69402543	69402657	TERF2	7014	intron	0.515654	-	1629	29.22	37.41	21.8	5.23	1.4	15.36	0.05	0.41	2.87e-13
chr16	72131274	72131321	DHX38	9785	intron	0.138708	+	3684	89.65	95.19	87.86	80.04	1.12	10.3	0.01	0.11	9.81e-06
chr16	75667180	75667220	KARS	3735	intron	0.546907	-	1940	63.69	62.73	60.9	52.12	1.41	7.89	0.02	0.13	0.000762271
chr16	84649617	84649662	COTL1	23406	intron	0.37296	-	429	555.38	139.59	544.37	124.04	11.01	15.55	0.02	0.11	0.00126606
chr16	84780420	84780456	USP10	9100	intron	0.504115	+	2430	29.9	71.03	27.36	24.64	2.41	44.35	0.08	0.62	0
chr16	88728512	88728559	MVD	4597	intron	0.0581879	-	1203	49.18	250.08	37.8	61.72	11.38	188.36	0.23	0.75	4.84e-15
chr16	89493022	89493080	ANKRD11	29123	intron	0	-	7992	142.76	212.07	61.04	118.64	0.43	6.83	0	0.04	0.00198167
chr16	89952493	89952531	TCF25	22980	intron	0.269818	+	2031	190.01	162.43	177.22	124.15	0.37	17.54	0	0.11	0
chr16	89957004	89957040	TCF25	22980	intron	0.302314	+	2031	190.01	162.43	177.22	124.15	1.37	15.03	0.01	0.09	2.05e-05
chr16	90025715	90025770	DEF8	54849	intron.utr3	0.479926	+	1619	85.37	27.48	72.86	13.34	12.21	12.86	0.15	0.49	1.46e-06
chr16	9199122	9199163	C16orf72	29035	intron	0.704106	+	828	188.1	969.7	40.78	33.55	4.15	27.18	0.02	0.03	1.92e-08
chr16	9200568	9200617	C16orf72	29035	intron	0.704106	+	828	188.1	969.7	40.78	33.55	10.68	100.23	0.06	0.1	6.35e-10
chr16	9205717	9205755	C16orf72	29035	intron	0.704106	+	828	188.1	969.7	40.78	33.55	13.79	97.09	0.07	0.1	9.22e-07
chr16	9205918	9205957	C16orf72	29035	intron	0.704106	+	828	188.1	969.7	40.78	33.55	63.47	499.14	0.34	0.51	0
chr17	15944741	15944788	NCOR1	9611	intron	0.912725	-	7379	106.67	95.12	61.04	56.06	6.14	18.04	0.09	0.25	0.00113791
chr17	16961212	16961262	MPRIP	23164	intron	0.0390476	+	3150	181.38	140.3	178.49	120.14	1.69	7.53	0.01	0.05	0.000410125
chr17	17000616	17000652	MPRIP	23164	intron	0.0847619	+	3150	181.38	140.3	178.49	120.14	1.2	12.64	0.01	0.09	1.65e-08
chr17	17380835	17380888	MED9	55090	intron	0.507937	+	441	14.33	31.64	11.3	13.93	3.02	17.71	0.2	0.56	0.00319199
chr17	1762761	1762799	RPA1	6117	intron	0.19503	+	1851	87.14	61.02	85.93	50.49	1.21	10.52	0.01	0.18	0.0152507
chr17	2546320	2546367	PAFAH1B1	5048	intron	0.025953	+	1233	80.18	101.99	73.88	83.42	2.4	15.43	0.03	0.15	3.58e-05
chr17	26987922	26987975	SDF2	6388	intron	0.237421	-	636	14.92	19.79	12.14	8.64	1.97	6.35	0.13	0.32	0.0133756
chr17	28252243	28252292	SSH2	85464	intron	0.0138889	-	4536	189.51	124.07	161.71	71.83	27.8	52.24	0.15	0.43	2.46e-09
chr17	33987085	33987134	AP2B1	163	intron	0.696429	+	2856	98.26	59.48	89.96	47.48	4.76	8.16	0.05	0.14	0.00729036
chr17	35332258	35332300	AATF	26574	intron	0.494355	+	1683	73.22	96.88	69.17	79.4	1.3	14.39	0.02	0.15	1.87e-06
chr17	35910611	35910664	SYNRG	11276	intron	0.649726	-	4014	106.72	44.19	92.58	30.37	6.74	12.22	0.07	0.29	7.93e-06
chr17	3742401	3742442	C17orf85	55421	intron	0.190553	-	1863	38.59	49.93	36.57	35.8	2.02	14.13	0.05	0.28	1.76e-05
chr17	3925710	3925754	ZZEF1	23140	intron	0.811614	-	8886	52.07	82.27	50.33	64.84	1.75	17.43	0.04	0.21	2.14e-05
chr17	55442326	55442378	MSI2	124540	intron	0.319788	+	1132	95.36	146.87	90.99	131.16	2.56	13.37	0.03	0.09	0.00466323
chr17	56772656	56772695	RAD51C	5889	intron.utr3	0.359471	+	1135	19.05	6.72	13.07	0.48	5.98	6.24	0.32	0.93	1.42e-06
chr17	60087789	60087829	MED13	9969	intron	0.301456	-	6525	96.24	110.7	90.53	84.15	2.94	19.57	0.03	0.19	3.52e-07
chr17	611392	611444	VPS53	55275	intron	0.0668258	-	2514	39.55	45.33	37.6	31.25	1.8	11.15	0.04	0.25	3.66e-05
chr17	61738931	61738973	MAP3K3	4215	intron	0.240122	+	1974	33.32	81.35	33.1	72.86	0.22	8.49	0.01	0.1	7.83e-05
chr17	65147026	65147079	HELZ	9931	intron	0.404492	-	5832	74.54	227.19	70.4	158.44	0.68	22.03	0.01	0.1	4.06e-09
chr17	65187898	65187936	HELZ	9931	intron	0.0955075	-	5832	74.54	227.19	70.4	158.44	2.95	40.01	0.04	0.18	0.000524734
chr17	65823183	65823220	BPTF	2186	intron	0.0670605	+	9141	158.53	132.38	87.88	70.4	3.92	12.95	0.04	0.14	0.000910751
chr17	73260534	73260573	MRPS7	51081	intron	0.695473	+	729	25.21	23.5	24.84	13.03	0.37	10.47	0.01	0.45	7.1e-10
chr17	74097098	74097144	EXOC7	23265	intron.utr3	0.207792	-	2310	74.12	39.2	71.24	33.5	2.88	5.71	0.04	0.15	0.0333438
chr17	76001504	76001553	TNRC6C	57690	intron	0	+	5190	56.98	56.13	47.88	41.03	1.25	6.08	0.03	0.13	0.00443433
chr17	78355946	78355989	RNF213	57674	intron	0.89577	+	15792	247.04	348.73	235.29	327.37	1.19	12.34	0	0.04	4.39e-05
chr17	79477826	79478043	ACTG1	71	intron	0.87234	-	1128	1432.01	394.86	1424.27	386.1	6.92	7.26	0	0.02	0.00184548
chr17	80439550	80439601	NARF	26502	intron	0.509609	+	1509	67.39	161.15	59.55	133.45	4.46	20.45	0.07	0.13	0.0489902
chr17	80530516	80530558	FOXK2	3607	intron	0.458396	+	1983	36.49	81.7	32.76	61.49	1.52	9.44	0.04	0.13	0.0202781
chr18	12358044	12358083	AFG3L2	10939	intron	0.428571	-	2394	34.85	28.17	34.18	17.29	0.3	8.48	0.01	0.3	8.08e-09
chr18	12792156	12792198	PTPN2	5771	intron	0.984419	-	1412	41.39	90.55	29.46	49.02	1.03	9.92	0.03	0.13	0.0014937
chr18	43812847	43812894	C18orf25	147339	intron	0.589934	+	1212	74.65	112.03	68.54	89.79	6.11	22.23	0.08	0.2	0.00319903
chr18	44398184	44398364	PIAS2	9063	intron.utr3	0.889279	-	1996	40.84	30.26	37.66	15.47	2.43	14.09	0.06	0.47	9.42e-09
chr18	45384948	45384985	SMAD2	4087	intron	0.519943	-	1404	30.19	57.15	25.9	20.5	3.94	27.8	0.13	0.49	8.43e-09
chr18	46913142	46913188	DYM	54808	intron	0.0960199	-	2010	13.77	15.74	12.68	4.01	1.02	8.05	0.07	0.51	1.57e-06
chr18	48719286	48719338	MEX3C	51320	intron	0.380808	-	1980	79.29	181.43	76.46	122.91	2.82	58.52	0.03	0.32	0.0042189
chr18	60985189	60985248	BCL2	596	intron.utr3	0.820717	-	753	87.98	54.69	49.67	20.69	6.01	9.61	0.1	0.29	0.00208266
chr18	67765318	67765358	RTTN	25914	intron	0.584194	-	6681	13.9	31.65	13.38	18.32	0.52	12.8	0.04	0.42	8.63e-07
chr18	76877876	76877917	ATP9B	374868	intron	0.162021	+	3444	18.58	33.29	16.39	7.63	0.37	9.34	0.02	0.28	6.58e-09
chr18	77092937	77092993	ATP9B	374868	intron	0.58885	+	3444	18.58	33.29	16.39	7.63	0.8	8.54	0.04	0.26	7.98e-07
chr18	77173660	77173704	NFATC1	4772	intron	0.441088	+	2979	43.54	14.3	25.68	3.47	0.53	6.29	0.01	0.45	4.72e-09
chr18	9235805	9235847	ANKRD12	23253	intron	0.152367	+	6189	249.64	457.46	51.25	98.33	2.36	38.61	0.04	0.29	1.81e-09
chr19	10796405	10796441	ILF3	3609	intron.utr3	0.773271	+	2761	260.12	663.14	196.52	265.61	56.21	387.86	0.22	0.59	0
chr19	1272785	1272830	CIRBP	1153	intron.utr3	0.994438	+	899	841.22	1287.67	163.38	60.71	11.86	130.78	0.01	0.1	0
chr19	1273125	1273168	CIRBP	1153	intron.utr3	0.994438	+	899	841.22	1287.67	163.38	60.71	663.43	1095.27	0.79	0.85	2.55e-15
chr19	18181376	18181428	IL12RB1	3594	intron.utr3	0.564926	-	2241	45.55	33.55	24.14	7.15	21.41	26.41	0.47	0.79	6.26e-05
chr19	1963177	1963217	CSNK1G2	1455	intron	0	+	1248	160.36	170.89	157.13	162.14	3.23	8.75	0.02	0.05	0.0372072
chr19	19749612	19749664	GMIP	51291	intron	0.184346	-	2913	126.92	59.29	117.25	39.1	5.69	13.09	0.04	0.22	5.83e-07
chr19	20816813	20816853	ZNF626	199777	intron	0.170122	-	1640	48.46	15.74	10.15	0.11	15.76	5.76	0.33	0.37	7.15e-05
chr19	20823374	20823415	ZNF626	199777	intron	0.170122	-	1640	48.46	15.74	10.15	0.11	14.22	8.27	0.29	0.53	4.36e-06
chr19	21218236	21218273	ZNF430	80264	intron	0.187974	+	1713	17.13	43.61	12.8	14.26	1.97	15.79	0.11	0.37	4.86e-05
chr19	21221684	21221737	ZNF430	80264	intron	0.187974	+	1713	17.13	43.61	12.8	14.26	2.35	13.56	0.14	0.31	0.000879072
chr19	2192342	2192387	DOT1L	84444	intron	0.106849	+	4614	9.44	10.93	8.4	3.21	0.83	7.73	0.09	0.7	8.62e-05
chr19	4120310	4120367	MAP2K2	5605	intron	0.0764755	-	1203	99.85	78.49	97.27	70.23	2.58	8.26	0.03	0.11	0.00243923
chr19	4434305	4434362	CHAF1A	10036	intron	0.931034	+	2871	16.44	23.6	9.77	9.5	0.84	9.93	0.08	0.5	0.0157993
chr19	5079136	5079177	KDM4B	23030	intron	0.23701	+	3291	161.52	34.25	127.1	21.32	8.51	8.43	0.05	0.27	4.4e-06
chr19	52483076	52483141	ZNF350	59348	intron	0	-	1599	12.82	38.1	9.2	6.78	0.91	10.19	0.09	0.51	1.2e-05
chr19	52877909	52877967	ZNF880	400713	intron	0.154556	+	1734	42.78	28.76	6.59	0	21.83	27.8	0.56	0.97	2.88e-08
chr19	8576225	8576265	ZNF414	84330	intron.utr3	0.79107	-	1187	22.83	22.03	17.31	5.91	5.52	16.11	0.22	0.74	1.93e-05
chr19	8605218	8605286	MYO1F	4542	intron	0.488323	-	3297	45.27	113.44	44.11	99.79	1.16	13.65	0.03	0.12	0.000654721
chr2	100055034	100055081	REV1	51455	intron	0.312387	-	3883	53.16	52.34	45.71	34.47	5.2	15.53	0.1	0.31	0.000392035
chr2	10021853	10021894	TAF1B	9014	intron	0.400113	+	1767	16.25	16.55	13.74	7.21	1.05	6.35	0.08	0.43	0.000303029
chr2	101622848	101622882	RPL31	6160	intron.utr3	0.906606	+	439	585.04	1241.8	3.8	1.55	472.37	965.25	0.99	1	0.0101475
chr2	106380230	106380281	NCK2	8440	intron	0	+	1143	101.75	85.92	98.41	71.19	3.34	14.73	0.03	0.17	7.52e-06
chr2	113069729	113069770	ZC3H6	376940	intron	0.209244	+	3570	29.52	31.42	23.1	17.39	1.95	9.87	0.08	0.36	0.000410125
chr2	118736115	118736158	CCDC93	54520	intron	0.327004	-	1896	24.44	72.25	17.86	51.98	1.83	15.35	0.1	0.23	0.0250915
chr2	11947678	11947725	LPIN1	23175	intron	0.819109	+	2941	61.13	62.43	57.91	48.94	2.77	12.8	0.04	0.21	0.000102391
chr2	122133625	122133671	CLASP1	23332	intron	0.793125	-	4713	39.03	75.82	37.02	67.67	1.41	8.15	0.04	0.11	0.0355663
chr2	128050794	128050832	ERCC3	2071	intron	0.0996169	-	2349	33.45	35.51	31.87	24.69	0.61	9.28	0.02	0.26	7.69e-07
chr2	12864897	12864946	TRIB2	28951	intron	0.545543	+	1032	242.38	116.59	215.18	91.07	27.21	25.51	0.11	0.22	0.00242791
chr2	136503125	136503168	UBXN4	23190	intron	0.0537001	+	1527	138.78	314.26	112.27	271.4	0.53	8.43	0	0.03	0.00216106
chr2	136619722	136619764	MCM6	4175	intron	0.494728	-	2466	26.5	118.92	26.06	99.71	0.44	19.21	0.02	0.16	2.57e-06
chr2	144371966	144372009	ARHGAP15	55843	intron	0.702381	+	1428	85.34	88.64	85.04	61.65	0.3	26.99	0	0.31	0
chr2	149449965	149450019	EPC2	26122	intron	0.129125	+	2424	49.91	110.45	45.51	83	1.39	9.06	0.03	0.08	0.0191053
chr2	149450430	149450464	EPC2	26122	intron	0.129125	+	2424	49.91	110.45	45.51	83	1.18	11.35	0.02	0.1	0.00199679
chr2	152330385	152330428	RIF1	55183	intron	0.956328	+	7419	34.17	141.5	31.89	131.73	0.07	6.78	0	0.05	0.00100339
chr2	162061249	162061488	TANK	10010	intron.utr3	0.2746	+	1311	111.3	83.05	87.49	52.05	3.02	21.34	0.03	0.26	1.11e-10
chr2	162229656	162229697	PSMD14	10213	intron	0.495177	+	933	36.27	50.59	29.78	20.42	1.56	22.9	0.05	0.53	3.07e-12
chr2	163164329	163164373	IFIH1	64135	intron	0.202079	-	3078	31.23	33.47	24.84	14.57	5.27	17.35	0.17	0.53	2.73e-05
chr2	166778316	166778352	TTC21B	79809	intron	0.3837	-	3951	11.6	54.43	10.21	14.4	1.1	35.38	0.1	0.64	3.63e-11
chr2	170490026	170490067	PPIG	9360	intron	0.449007	+	2265	171.69	237.46	96.69	119.98	1.61	16.12	0.02	0.12	1.68e-06
chr2	174793712	174793752	SP3	6670	intron	0.698636	-	2346	69.42	230.94	68.07	205.57	1.35	25.38	0.02	0.11	4.56e-06
chr2	175435901	175435949	WIPF1	7456	intron	0.746693	-	1512	299.43	245.12	276.42	115.45	17.97	128.5	0.06	0.53	0
chr2	190649836	190650028	PMS1	5378	intron	0	+	3007	36.34	35.73	27.18	6.56	8.34	28.37	0.23	0.81	4.98e-12
chr2	191769963	191770002	GLS	2744	intron	0.453871	+	2157	296.86	298.99	41.26	6.19	0.22	28.81	0	0.1	0
chr2	191770354	191770394	GLS	2744	intron	0.453871	+	2157	296.86	298.99	41.26	6.19	0.9	48.59	0	0.17	0
chr2	191771553	191771590	GLS	2744	intron	0.453871	+	2157	296.86	298.99	41.26	6.19	1.85	45.08	0.01	0.15	0
chr2	197934632	197934676	ANKRD44	91526	intron	0.553918	-	2986	131.74	124.94	121.9	92.8	2.15	13.19	0.02	0.1	3.26e-06
chr2	198114240	198114283	ANKRD44	91526	intron	0.0090422	-	2986	131.74	124.94	121.9	92.8	3.96	14.45	0.03	0.12	0.000207037
chr2	206891816	206891864	INO80D	54891	intron	0.420882	-	3084	96.09	213.62	91.74	200.14	1.18	11.83	0.01	0.06	0.00214316
chr2	219390421	219390466	USP37	57695	intron	0.293537	-	2940	45.6	50.96	43.57	39.01	1.16	6.4	0.03	0.13	0.00273827
chr2	223782299	223782339	ACSL3	2181	intron	0.25705	+	2163	24.86	49.48	23.45	35.89	0.51	12.73	0.02	0.25	1.49e-06
chr2	225374960	225375009	CUL3	8452	intron	0.404433	-	2391	76.38	282.71	66.9	196.31	1.7	34.51	0.02	0.13	3.9e-07
chr2	225379926	225379970	CUL3	8452	intron	0.193225	-	2391	76.38	282.71	66.9	196.31	0	6.14	0	0.02	3.84e-05
chr2	225421729	225421789	CUL3	8452	intron	0.145546	-	2391	76.38	282.71	66.9	196.31	3.76	31.67	0.05	0.12	0.0401701
chr2	231253405	231253445	SP140L	93349	intron	0.492828	+	1743	143.31	51.92	135.44	40.14	5.62	5.49	0.04	0.11	0.0117251
chr2	231996589	231996633	PSMD1	5707	intron	0.657932	+	2862	35.05	56.06	34.68	46.61	0.37	9.45	0.01	0.17	5.53e-06
chr2	239085938	239085974	ILKAP	80895	intron	0.709075	-	1179	46.85	170.05	46.26	151.32	0.59	18.73	0.01	0.11	3.26e-06
chr2	24004623	24004667	ATAD2B	54454	intron	0.715787	-	4377	36.73	28.33	31.92	13.91	4.31	13.73	0.12	0.49	0.000129202
chr2	240927310	240927350	NDUFA10	4705	intron	0.834586	-	1197	75.23	78.21	73.57	52.68	1.52	25.26	0.02	0.32	1.63e-07
chr2	242106528	242106585	PPP1R7	5510	intron.utr3	0.762376	+	1111	60.27	35.21	42.23	9.97	16.58	22.99	0.28	0.7	1.59e-07
chr2	242651924	242651965	ING5	84289	intron	0.502874	+	1044	39.64	33.89	34.36	18.14	2.48	13.3	0.06	0.39	7.44e-07
chr2	24461808	24461856	ITSN2	50618	intron	0.695238	-	5145	274.04	270.63	108.37	54.45	121.52	191.59	0.52	0.74	4.85e-08
chr2	24462186	24462235	ITSN2	50618	intron	0.695238	-	5145	274.04	270.63	108.37	54.45	1.73	12.8	0.01	0.05	1.11e-06
chr2	26316669	26316721	RAB10	10890	intron	0.210614	+	603	46.39	22.61	40.55	8.43	5.2	10.29	0.12	0.55	6.77e-07
chr2	27556479	27556515	GTF3C2	2976	intron	0.637414	-	2769	42.9	28.76	41.08	19.22	1.82	9.54	0.04	0.33	1.61e-05
chr2	28166312	28166367	BRE	9577	intron	0.132944	+	1542	29.2	31.09	27.37	14.29	0.35	8.42	0.01	0.27	3.1e-08
chr2	32622106	32622147	BIRC6	57448	intron	0.0709483	+	14574	136.59	159.99	122.25	116.21	0.45	8.27	0	0.06	3.37e-06
chr2	32732963	32733004	BIRC6	57448	intron	0.665569	+	14574	136.59	159.99	122.25	116.21	1.43	18.56	0.01	0.13	7.49e-10
chr2	37466012	37466049	NDUFAF7	55471	intron	0.307692	+	1326	24.56	7.74	22.35	0.96	2.22	6.78	0.09	0.87	1.44e-10
chr2	39278529	39278586	SOS1	6654	intron	0.17991	-	4002	55.15	37.46	47.99	18.25	2.32	12.22	0.04	0.33	2.41e-08
chr2	44458303	44458343	PPM1B	5495	intron.utr3	0.979716	+	1479	75.29	198.93	33.99	49.44	11.06	43.84	0.15	0.22	0.00186243
chr2	44458569	44458606	PPM1B	5495	intron.utr3	0.979716	+	1479	75.29	198.93	33.99	49.44	30.09	103.2	0.4	0.52	0.000661662
chr2	46246228	46246277	PRKCE	5581	intron	0.649051	+	2214	50.3	24.01	18.41	5.87	0.74	5.55	0.01	0.23	1.46e-05
chr2	54101089	54101124	PSME4	23198	intron	0.921909	-	5532	51.07	187.16	49.51	161.96	0.65	10.36	0.01	0.06	0.00720158
chr2	54889406	54889445	SPTBN1	6711	intron.utr3	0.90742	+	7291	71.57	238.78	69.32	176.99	1.8	58.6	0.03	0.25	0
chr2	55841139	55841179	SMEK2	57223	intron	0.0776471	-	2550	54.34	74.56	37.69	29.47	6.04	12.59	0.11	0.18	0.0157008
chr2	58287752	58287798	VRK2	7444	intron	0.0885417	+	1536	51.79	21.91	48.74	6.08	1.77	9.33	0.03	0.45	2.72e-11
chr2	61128753	61128793	REL	5966	intron	0.211828	+	1860	52.16	88.41	19.15	16.53	4.41	13.27	0.09	0.15	0.00653024
chr2	61137024	61137061	REL	5966	intron	0.211828	+	1860	52.16	88.41	19.15	16.53	2.99	33.53	0.06	0.37	9.61e-11
chr2	61594722	61594765	USP34	9736	intron	0.117564	-	10641	111.13	164.02	98.27	117.98	0.67	10.46	0.01	0.06	4.09e-06
chr2	61616456	61616587	USP34	9736	intron	0.070764	-	10641	111.13	164.02	98.27	117.98	1.8	28.22	0.02	0.18	1.17e-07
chr2	62115084	62115128	CCT4	10575	intron	0.0783951	-	1620	83.66	69.54	67.46	36.67	13.99	30.84	0.17	0.46	8.25e-05
chr2	63825979	63826030	MDH1	4190	intron	0.386059	+	1119	72.48	57.2	63.5	38.43	8.98	18.77	0.12	0.33	0.000302114
chr2	64230110	64230149	VPS54	51542	intron	0	-	2934	21.88	22.68	20.25	16.92	1.62	5.76	0.08	0.25	0.0191053
chr2	70451560	70451606	TIA1	7072	intron	0.408269	-	1161	212.15	92.36	193.43	55.64	18.72	36.72	0.09	0.4	6.6e-13
chr2	73686564	73686603	ALMS1	7840	intron	0.613484	+	12504	7.79	27.7	6.63	8.69	0.21	14.58	0.03	0.52	2.46e-08
chr2	85276875	85276928	KCMF1	56888	intron	0.771379	+	1146	58.79	89.68	57.13	75.55	0.76	7.36	0.01	0.08	0.00100958
chr2	85277818	85277855	KCMF1	56888	intron	0.771379	+	1146	58.79	89.68	57.13	75.55	0.91	6.77	0.02	0.08	0.00434659
chr2	85586027	85586078	ELMOD3	84173	intron	0.0471204	+	1146	28.31	24.97	22.7	7.89	4.28	10.14	0.15	0.41	7.54e-05
chr2	86088194	86088235	ST3GAL5	8869	intron	0.26063	-	1270	54.19	116.36	53.45	105.7	0.74	10.67	0.01	0.09	0.00031351
chr2	86385348	86385393	IMMT	10989	intron	0.510321	-	2277	53.35	57.71	47.23	29.87	2.84	6.4	0.06	0.11	0.0346231
chr2	86396447	86396502	IMMT	10989	intron	0.287659	-	2277	53.35	57.71	47.23	29.87	1.72	20.96	0.04	0.36	2.32e-08
chr2	86754176	86754215	CHMP3	51652	intron	0.427504	-	669	56.87	53.3	52.71	32.64	2.09	12.38	0.04	0.23	1.17e-06
chr2	8918644	8918682	KIDINS220	57498	intron	0.508465	-	5316	30.78	58.65	29.52	33.44	0.6	6.35	0.02	0.11	0.000850723
chr2	8933115	8933169	KIDINS220	57498	intron	0.24003	-	5316	30.78	58.65	29.52	33.44	0.66	18.87	0.02	0.32	1.23e-10
chr2	98597085	98597133	TMEM131	23505	intron	0.0330856	-	5652	81.04	41.73	76.64	28.18	1.37	12.43	0.02	0.31	3.93e-05
chr2	99341738	99341784	MGAT4A	11320	intron	0.0552291	-	1702	26.94	251.91	13.05	86.08	1.77	32.29	0.07	0.13	0.00737283
chr2	99342405	99342445	MGAT4A	11320	intron	0.0552291	-	1702	26.94	251.91	13.05	86.08	12.13	133.55	0.45	0.53	0.049824
chr20	1129088	1129138	PSMF1	9491	intron	0.640698	+	860	42.57	36.75	35.66	19.4	5.6	14.73	0.13	0.41	6.41e-05
chr20	17947575	17947622	SNX5	27131	intron	0.0419753	-	1215	111.47	22.04	88.3	11.75	13.81	5.81	0.13	0.27	0.0442068
chr20	17948339	17948384	SNX5	27131	intron	0.0419753	-	1215	111.47	22.04	88.3	11.75	9.36	4.48	0.08	0.21	0.00511589
chr20	21150620	21150669	KIZ	55857	intron	0.681429	+	2100	30.3	35.06	28.33	23.43	1.61	6.46	0.05	0.19	0.00720158
chr20	2873656	2873699	PTPRA	5786	intron	0	+	2409	56.69	80.5	54.7	61.95	0.58	15.14	0.01	0.2	1.98e-09
chr20	34433020	34433063	PHF20	51230	intron	0.0839092	+	3039	81.5	90.97	49.32	44.73	0.89	17.39	0.01	0.22	1.23e-10
chr20	34842597	34842635	AAR2	25980	intron	0.854545	+	1155	30.35	41.92	29.92	36.32	0.43	5.6	0.01	0.13	0.00114163
chr20	35844702	35844774	RPN2	6185	intron	0.564916	+	2018	125.58	95.09	122.62	79.46	0.3	13.18	0	0.14	9.07e-13
chr20	3899022	3899096	PANK2	80025	intron	0.897569	+	1728	38.4	51.29	27.78	18.98	9.88	30.34	0.26	0.59	1.19e-05
chr20	40114214	40114266	CHD6	84181	intron	0.245582	-	8148	30.51	93.25	29.27	64.77	0.59	20.8	0.02	0.23	1.28e-08
chr20	43627260	43627303	STK4	6789	intron	0.567623	+	1464	259.19	423.92	256.02	407.28	3.17	16.64	0.01	0.04	0.00189811
chr20	44566452	44566609	PCIF1	63935	intron	0	+	2115	44.65	107.96	32.64	33.13	11.51	74.03	0.26	0.68	1.97e-07
chr20	44708236	44708289	NCOA5	57727	intron	0	-	1740	76.83	96.35	71.18	78.2	2.74	14.52	0.04	0.15	0.000165055
chr20	48704883	48704922	UBE2V1	7335	intron	0.514235	-	562	97.77	81.57	85.07	43.96	1.34	29.97	0.02	0.4	0
chr20	50129166	50129205	NFATC2	4773	intron	0.484786	-	2892	70.01	88.18	67.39	68.92	2.62	19.25	0.04	0.22	5.67e-07
chr20	56187950	56187987	ZBP1	81030	intron.utr3	0.546452	-	1367	42.54	71.05	28.18	10.08	9.75	51.79	0.22	0.82	9.4e-13
chr20	56273899	56273937	PMEPA1	56937	intron	0.12654	-	893	75.72	34.03	75.13	18.09	0.45	8.53	0.01	0.32	4.96e-11
chr20	56906627	56906673	RAB22A	57403	intron	0.198291	+	585	39.79	173.73	38.44	117.69	0.07	12.05	0	0.07	4.38e-07
chr20	56909925	56909975	RAB22A	57403	intron	0.198291	+	585	39.79	173.73	38.44	117.69	1.28	43.98	0.03	0.25	2.1e-10
chr20	57279518	57279568	NPEPL1	79716	intron	0.542125	+	1638	50.31	109.21	46.55	82.89	1.01	21.36	0.02	0.19	5.67e-07
chr20	60578353	60578394	TAF4	6874	intron	0.727747	-	3258	34.06	20.95	30.56	10.5	3.5	10.45	0.1	0.51	3.67e-06
chr20	61536358	61536479	DIDO1	11083	intron.utr3	0.246461	-	6853	93.92	99.17	20.16	6.35	50.65	78.41	0.54	0.8	2.99e-06
chr21	19188405	19188444	C21orf91	54149	intron	0.142058	-	894	28.25	48.03	27.43	38.96	0.3	7.04	0.01	0.15	0.000111383
chr21	33053686	33053727	SCAF4	57466	intron	0.722416	-	3444	83.1	112.29	58.9	45.1	13.66	55.41	0.17	0.49	3.47e-08
chr21	34113655	34113696	PAXBP1	94104	intron.utr3	0.853556	-	2868	32.88	51.16	28.36	35.41	2.59	14.73	0.08	0.3	0.00049123
chr21	34635018	34635060	IFNAR2	3455	intron.utr3	0.584507	+	1704	29.96	27.97	8.62	0.96	14.26	17.35	0.5	0.67	4.39e-05
chr21	34721333	34721375	IFNAR1	3454	intron	0.470729	+	1674	97.92	36.3	79.91	11.9	10.61	22.15	0.12	0.65	8.94e-15
chr21	40676217	40676256	BRWD1	54014	intron	0.027439	-	7216	44.3	152.91	33.14	71.84	0.76	42.59	0.02	0.29	0
chr21	43654141	43654183	ABCG1	9619	intron	0.20155	+	2193	43.55	156.88	41.14	105.8	2.41	51.08	0.06	0.33	3.67e-06
chr21	45503316	45503355	TRAPPC10	7109	intron	0.592063	+	3780	75.47	276.47	67.58	215.43	2.5	29.91	0.03	0.11	0.000220277
chr21	45504333	45504368	TRAPPC10	7109	intron	0.62963	+	3780	75.47	276.47	67.58	215.43	2.31	29.9	0.03	0.11	0.000115102
chr21	48060097	48060144	PRMT2	3275	intron	0.0250965	+	1554	81.29	116.2	27.39	28.22	4.89	13.19	0.06	0.12	0.0153642
chr21	48061051	48061098	PRMT2	3275	intron	0.0250965	+	1554	81.29	116.2	27.39	28.22	4.05	29.69	0.05	0.26	5.46e-08
chr22	19365633	19365676	HIRA	7290	intron	0.463327	-	3054	44.03	55.86	44.03	47.44	0	8.42	0	0.15	2.64e-09
chr22	31673565	31673616	LIMK2	3985	intron.utr3	0.937554	+	2322	13.88	150.59	4.24	4.81	9.64	145.77	0.7	0.96	0.0076106
chr22	31850047	31850087	EIF4ENIF1	56478	intron	0.510638	-	2961	49.82	38.89	45.56	29.99	4.26	8.9	0.09	0.23	0.0117659
chr22	40522990	40523053	TNRC6B	23112	intron	0.00801425	+	5615	151.98	168.09	145	131.16	1.3	36.29	0.01	0.22	5.94e-08
chr22	40945354	40945409	MKL1	57591	intron	0	-	2911	79.41	66.55	78.22	43.58	0.22	11.48	0	0.17	3.24e-12
chr22	41917517	41917589	ACO2	50	intron	0.485702	+	2343	117.88	47.55	115.63	36.56	2.25	10.99	0.02	0.23	8.43e-09
chr22	47128409	47128452	CERK	64781	intron	0.0879802	-	1614	35.57	80.8	32.16	54.66	0.68	16.69	0.02	0.21	1.03e-07
chr22	47166928	47166983	TBC1D22A	25771	intron	0.0391661	+	1583	78.84	67.28	65.16	8.43	4.18	9.07	0.06	0.42	3.94e-09
chr22	50958145	50958184	NCAPH2	29781	intron.utr3	0.483871	+	1860	43.55	184.23	42.73	165.55	0.82	18.68	0.02	0.1	0.000139406
chr3	100003160	100003202	TBC1D23	55773	intron	0.226667	+	2100	28.94	78.11	28.71	62.86	0.23	6.3	0.01	0.08	0.00117914
chr3	100026732	100026771	TBC1D23	55773	intron	0.672857	+	2100	28.94	78.11	28.71	62.86	0	8.96	0	0.11	1.54e-07
chr3	10163316	10163361	BRK1	55845	intron	0.517544	+	228	124.78	39.1	124.47	33.66	0.31	5.44	0	0.14	1.28e-07
chr3	105480969	105481012	CBLB	868	intron	0.226452	-	3100	31.82	60.14	29.67	43.71	0.74	14.78	0.02	0.25	4.44e-07
chr3	111298262	111298303	CD96	10225	intron	0.447118	+	1787	17.76	106.8	9.71	34.72	2.5	60.12	0.17	0.56	4.04e-07
chr3	112072367	112072410	CD200	4345	intron	0.99096	+	885	76.02	13.28	64.4	8.85	11.62	4.43	0.16	0.34	0.0155391
chr3	114862534	114862576	ZBTB20	26137	intron	0	-	2226	32.12	59.66	27.53	41.74	3.72	14.3	0.11	0.24	0.0249986
chr3	118948528	118948574	B4GALT4	8702	intron	0.244444	-	1035	11.62	27.47	10.15	14.41	1.48	13.06	0.13	0.47	0.000957636
chr3	119710588	119710638	GSK3B	2932	intron	0.21659	-	1302	28.84	96.8	25.51	34.89	1.07	30.27	0.04	0.31	0.0017485
chr3	119715479	119715520	GSK3B	2932	intron	0.21659	-	1302	28.84	96.8	25.51	34.89	1.97	26.94	0.07	0.28	1.23e-08
chr3	122250632	122250680	PARP9	83666	intron.utr3	0.854851	-	2618	95.27	22.89	82.7	15.68	12.58	7.2	0.13	0.31	0.0042189
chr3	122944543	122944595	SEC22A	26984	intron	0.585498	+	924	16.91	26.93	8.48	3.42	4.19	14.87	0.24	0.55	6.82e-05
chr3	122944805	122944852	SEC22A	26984	intron	0.585498	+	924	16.91	26.93	8.48	3.42	0.81	6.56	0.05	0.25	4.58e-05
chr3	125167901	125167942	SNX4	8723	intron	0.964523	-	1353	17.79	54.05	17.49	40.55	0.08	8.91	0	0.18	4.99e-06
chr3	125311555	125311598	OSBPL11	114885	intron	0.0730838	-	2244	49.02	28.26	46.45	20.05	2.57	8.21	0.05	0.29	0.000100145
chr3	126169966	126170008	ZXDC	79364	intron	0.858691	-	2583	49.52	78.09	28.96	8.81	4.21	10.61	0.09	0.14	7.28e-06
chr3	126172924	126173039	ZXDC	79364	intron	0.858691	-	2583	49.52	78.09	28.96	8.81	5.22	10.03	0.1	0.13	5.16e-05
chr3	126177752	126177788	ZXDC	79364	intron.utr3	0.858691	-	2583	49.52	78.09	28.96	8.81	11.13	48.63	0.23	0.62	8.94e-15
chr3	128985425	128985474	COPG1	22820	intron	0.559238	+	2625	62.86	98.58	61.77	89.25	1.09	9.32	0.02	0.1	0.0061846
chr3	129566156	129566207	TMCC1	23023	intron	0	-	1962	16.79	24.7	8.32	4.05	2.51	11.31	0.15	0.46	0.000104956
chr3	133353431	133353476	TOPBP1	11073	intron	0.551543	-	4569	46.16	101.24	45.73	64.22	0.44	15.14	0.01	0.15	7.92e-09
chr3	133362308	133362350	TOPBP1	11073	intron	0.404465	-	4569	46.16	101.24	45.73	64.22	0	21.88	0	0.22	0
chr3	136309889	136310039	STAG1	10274	intron	0.0786338	-	3777	47.6	111.64	41.06	43.49	1.34	15.69	0.03	0.15	2.75e-07
chr3	136320789	136320840	STAG1	10274	intron	0.0786338	-	3777	47.6	111.64	41.06	43.49	1.63	42.05	0.04	0.41	0
chr3	137964478	137964523	ARMC8	25852	intron.utr3	0.575323	+	2091	52.21	111.92	36.22	33.03	9.63	48.63	0.19	0.45	2.58e-08
chr3	137965528	137965723	ARMC8	25852	intron.utr3	0.575323	+	2091	52.21	111.92	36.22	33.03	5.54	26.74	0.11	0.25	2.41e-06
chr3	141216123	141216179	RASA2	5922	intron	0.0518519	+	2565	40.06	104.41	30.2	68.25	0.91	13.92	0.03	0.15	0.0282183
chr3	14489559	14489597	SLC6A6	6533	intron.utr3	0.417512	+	2170	63.97	117.42	63.67	108.84	0.3	8.58	0	0.08	2.5e-05
chr3	150141200	150141241	TSC22D2	9819	intron	0.866411	+	2343	96.08	175.13	94.31	164.62	1.77	10.51	0.02	0.06	0.0115763
chr3	15070309	15070351	NR2C2	7182	intron	0.535173	+	1848	59.82	54.31	37.41	26.89	0.44	9.6	0.01	0.18	7.67e-08
chr3	152019989	152020140	MBNL1	4154	intron	0.137008	+	1270	525.45	449.67	479.47	232.03	35.02	143.24	0.07	0.33	1.56e-10
chr3	152020552	152020590	MBNL1	4154	intron	0.137008	+	1270	525.45	449.67	479.47	232.03	9	61.53	0.02	0.14	3.9e-07
chr3	154031526	154031564	DHX36	170506	intron	0.199207	-	3027	78.05	180.48	68.03	152.19	1.25	9.28	0.02	0.06	0.0236827
chr3	16495110	16495148	RFTN1	23180	intron	0.0834773	-	1737	220.14	89.97	217.71	39.27	1.62	20.65	0.01	0.23	0
chr3	16502893	16502930	RFTN1	23180	intron	0.0834773	-	1737	220.14	89.97	217.71	39.27	0.81	30.06	0	0.33	0
chr3	169693663	169693698	SEC62	7095	intron	0.120833	+	1200	286.3	227.33	118.22	73.92	6.09	43.95	0.05	0.37	7.26e-14
chr3	176913361	176913423	TBL1XR1	79718	intron	0	-	1545	75.49	85.61	73.89	65.94	0.99	15.24	0.01	0.17	0.00255387
chr3	180689639	180689685	FXR1	8087	intron	0.859057	+	1866	77.31	181.33	59.37	85.69	9.7	73.34	0.13	0.42	4.55e-10
chr3	180691741	180691778	FXR1	8087	intron	0.859057	+	1866	77.31	181.33	59.37	85.69	1.03	9.33	0.01	0.05	0.000795684
chr3	183233701	183233757	KLHL6	89857	intron	0.245981	-	1866	58.71	22	54.72	7.32	3.85	14.15	0.07	0.67	8.47e-14
chr3	183390968	183391018	KLHL24	54800	intron	0.888519	+	1803	75.31	253.26	74.19	229.77	0.9	20.76	0.01	0.08	6.01e-06
chr3	183511238	183511275	YEATS2	55689	intron	0.725463	+	4269	21.99	29.98	19.48	12.18	2.51	17.81	0.11	0.59	7.07e-06
chr3	185338980	185339018	SENP2	59343	intron	0.816949	+	1770	54.47	84.68	50.16	68.14	4.31	16.54	0.08	0.2	0.0066698
chr3	193381136	193381190	OPA1	4976	intron	0.873031	+	3048	58.16	110.56	57.5	91.74	0.67	18.82	0.01	0.17	2.18e-09
chr3	196455178	196455217	PIGX	54965	intron	0.640193	+	831	12.13	16.63	9.5	3.73	2.63	12.9	0.22	0.76	0.000778603
chr3	196477447	196477490	PAK2	5062	intron	0	+	1575	55.94	61.71	47.73	42.55	6.36	12.27	0.11	0.21	0.0440803
chr3	197009287	197009500	DLG1	1739	intron	0.103079	-	3085	34.18	71.5	26.88	37.5	5.38	24.33	0.16	0.34	0.00122415
chr3	197014574	197014615	DLG1	1739	intron	0.0489465	-	3085	34.18	71.5	26.88	37.5	1.92	9.67	0.06	0.13	0.0115255
chr3	197680894	197680950	IQCG	84223	intron	0	-	1377	45.85	24.31	37.43	14.5	6.53	7.09	0.14	0.3	0.0177355
chr3	19994806	19994843	RAB5A	5868	intron	0.251543	+	648	28	142.45	21.19	54.68	1.27	34.15	0.05	0.24	4.5e-09
chr3	19995970	19996015	RAB5A	5868	intron	0.251543	+	648	28	142.45	21.19	54.68	5.53	53.61	0.2	0.38	0.00103711
chr3	20122332	20122375	KAT2B	8850	intron	0.172069	+	2499	61.94	68.24	60.02	52.89	1.92	15.35	0.03	0.23	1.02e-06
chr3	24013275	24013325	NR1D2	9975	intron	0.886782	+	1740	32.68	289.66	28.37	213.96	1.26	65.52	0.04	0.23	1.19e-08
chr3	27498764	27498801	SLC4A7	9497	intron	0.0157356	-	3813	163.74	141.39	149.58	113.45	3.06	22.19	0.02	0.16	7.46e-10
chr3	32445200	32445248	CMTM7	112616	intron	0.301136	+	528	100.88	50.63	97.04	38.56	3.61	11.96	0.03	0.24	1.06e-06
chr3	32727492	32727556	CNOT10	25904	intron	0.00902749	+	2437	24.2	16.82	22.39	10.31	1.81	6.51	0.08	0.4	0.00365769
chr3	33449016	33449051	UBP1	7342	intron	0.571165	-	1623	118.53	142.39	118.1	124.58	0.43	17.81	0	0.12	1.32e-12
chr3	37186340	37186538	LRRFIP2	9209	intron	0.0415512	-	2166	18.76	45.89	16.49	28.07	0.37	7.25	0.02	0.16	0.000575698
chr3	37214293	37214398	LRRFIP2	9209	intron	0	-	2166	18.76	45.89	16.49	28.07	1.82	10.19	0.1	0.22	0.0211798
chr3	42148363	42148415	TRAK1	22906	intron	0.0263082	+	3459	140.6	36.39	93.09	16.64	0.87	7.15	0.01	0.2	2.43e-09
chr3	47542935	47542995	ELP6	54859	intron	0.655431	-	801	25.25	9.28	20.86	3.3	4.4	5.97	0.17	0.67	4.27e-05
chr3	48965921	48966091	ARIH2	10425	intron	0.172065	+	1482	82.2	244.65	41.33	59.8	26.27	88.6	0.32	0.36	0.00292141
chr3	48971750	48971791	ARIH2	10425	intron	0.172065	+	1482	82.2	244.65	41.33	59.8	1.41	6.72	0.02	0.03	0.0331323
chr3	48972413	48972458	ARIH2	10425	intron	0.172065	+	1482	82.2	244.65	41.33	59.8	1.2	24.07	0.01	0.1	2.86e-10
chr3	48973087	48973134	ARIH2	10425	intron	0.172065	+	1482	82.2	244.65	41.33	59.8	3.75	28.96	0.05	0.12	3.54e-06
chr3	48975043	48975091	ARIH2	10425	intron	0.172065	+	1482	82.2	244.65	41.33	59.8	5.88	29.51	0.07	0.12	0.000166668
chr3	49146111	49146154	USP19	10869	intron.utr3	0.973306	-	4383	62.39	56.01	57.12	31.44	5.27	24.56	0.08	0.43	2.1e-09
chr3	52028880	52028927	RPL29	6159	intron	0.2125	-	480	58.74	109.1	43.42	64.57	15.32	44.54	0.26	0.41	0.0180815
chr3	52409006	52409053	DNAH1	25981	intron	0.545788	+	12798	28.95	40.58	26.95	29.48	2	11.1	0.07	0.28	0.00084738
chr3	52515861	52515921	NISCH	11188	intron.utr3	0.372347	+	4759	81.42	204	73.22	152.33	8.2	51.67	0.1	0.25	6.07e-05
chr3	52643269	52643309	PBRM1	55193	intron	0.523344	-	4905	52.97	54.32	47.65	23.06	0.44	15.69	0.01	0.29	4.84e-15
chr3	52675512	52675555	PBRM1	55193	intron	0.221611	-	4905	52.97	54.32	47.65	23.06	0.73	5.44	0.01	0.1	7.46e-05
chr3	52718836	52718883	PBRM1	55193	intron	0	-	4905	52.97	54.32	47.65	23.06	4.15	10.13	0.08	0.19	0.000312732
chr3	56604970	56605012	CCDC66	285331	intron	0.285915	+	2847	25.22	29.69	21.09	18.06	1.55	9.7	0.07	0.37	0.00128999
chr3	57294413	57294460	APPL1	26060	intron	0.795775	+	2130	86.1	42.68	73.04	18.15	5.36	21.07	0.07	0.54	9.15e-14
chr3	72487645	72487685	RYBP	23429	intron	0.194825	-	657	53.05	172.68	51.38	154.87	1.66	17.81	0.03	0.1	0.0397023
chr3	99585723	99585773	CMSS1	84319	intron	0.0752941	+	850	17.97	57.37	11.97	2.88	0	37.88	0	0.67	0
chr3	99625357	99625397	CMSS1	84319	intron	0.0752941	+	850	17.97	57.37	11.97	2.88	0.44	9.18	0.04	0.16	5.48e-10
chr4	106163873	106163920	TET2	54790	intron.utr3	0.588554	+	6098	26.71	33.93	23.94	17.24	2.27	8.32	0.08	0.24	0.00219285
chr4	106387756	106387795	PPA2	27068	intron	0.156219	-	1005	31.87	39.75	27.14	13.02	1.86	11.46	0.06	0.29	6.59e-07
chr4	106393081	106393131	PPA2	27068	intron	0.156219	-	1005	31.87	39.75	27.14	13.02	1.62	12.11	0.05	0.3	8.63e-08
chr4	107253391	107253432	AIMP1	9255	intron	0.667656	+	1011	70.79	113.21	55.6	70.68	2.45	24.12	0.04	0.25	6.14e-08
chr4	129785038	129785235	JADE1	79960	intron.utr3	0.598592	+	2556	32.18	83.96	28.38	55.43	3.81	28.53	0.12	0.34	0.000181455
chr4	153731497	153731537	ARFIP1	27236	intron	0	+	1122	21.65	8.42	18.45	0.85	2.68	7.25	0.12	0.88	4.01e-10
chr4	15625167	15625205	FBXL5	26234	intron	0.891137	-	2076	41.03	86.07	39.17	53.97	1.86	32.1	0.05	0.37	1.97e-11
chr4	169311256	169311302	DDX60L	91351	intron.utr3	0.76505	-	5133	23.15	15.53	17.4	5.97	2.98	8.16	0.13	0.53	0.000163045
chr4	1697541	1697587	SLBP	7884	intron	0.773678	-	813	35.49	117.48	34.91	104.84	0.57	12.64	0.01	0.11	0.000265433
chr4	170490222	170490262	NEK1	4750	intron	0.26418	-	3861	17.46	19.8	10.99	1.39	2.16	16.76	0.15	0.9	4.09e-12
chr4	175179785	175179831	FBXO8	26269	intron	0.475	-	960	14.74	23.54	14.36	10.89	0.38	12.64	0.03	0.54	1.55e-09
chr4	17811057	17811098	DCAF16	54876	intron	0	-	651	31.65	88.08	30.9	79.82	0.75	8.26	0.02	0.09	0.0155391
chr4	187113789	187113824	CYP4V2	285440	intron	0.135615	+	1578	16.8	32.29	11.98	15.36	4.19	16.93	0.25	0.52	0.0118649
chr4	24541476	24541514	DHX15	1665	intron	0.747906	-	2388	122.78	316.72	119.69	295.48	3.09	21.23	0.03	0.07	0.00506404
chr4	25757568	25757625	SEL1L3	23231	intron	0.959491	-	3456	164.53	39.39	147.18	31.22	15.19	7.42	0.09	0.19	0.016149
chr4	2867296	2867340	ADD1	118	intron	0	+	2434	278.65	132.19	276.99	116.61	1.22	13.66	0	0.11	0.000732708
chr4	38691813	38691859	KLF3	51274	intron	0.669557	+	1038	23.69	248.84	16.12	84.29	0.51	36.31	0.02	0.15	1.28e-08
chr4	38692333	38692373	KLF3	51274	intron	0.669557	+	1038	23.69	248.84	16.12	84.29	0.73	66.44	0.04	0.27	2.77e-13
chr4	39030000	39030049	TMEM156	80008	intron	0.0987654	-	891	216.1	42.67	172.89	14.78	41.67	27.46	0.19	0.65	4.96e-06
chr4	39703712	39703753	UBE2K	3093	intron	0.104478	+	603	149.52	171.48	145.08	157.82	0.15	10.61	0	0.06	2.64e-09
chr4	48850483	48850527	OCIAD1	54940	intron	0.332468	+	770	96.78	94.81	90.87	83.98	3.63	8.27	0.04	0.09	0.0465266
chr4	54905918	54905958	CHIC2	26511	intron	0.662651	-	498	47.31	85.88	46.21	50.43	0.36	10.5	0.01	0.12	2.16e-07
chr4	54914005	54914047	CHIC2	26511	intron	0.662651	-	498	47.31	85.88	46.21	50.43	0.43	16.16	0.01	0.19	4.96e-11
chr4	54915004	54915048	CHIC2	26511	intron	0.662651	-	498	47.31	85.88	46.21	50.43	0.31	8.8	0.01	0.1	0.0238837
chr4	68382185	68382233	CENPC	1060	intron	0.293079	-	2832	47.46	198.8	42.88	167.95	0.96	11.85	0.02	0.06	0.0272362
chr4	73977177	73977367	ANKRD17	26057	intron	0.566362	-	7866	65.04	31.6	43.4	10.04	2.94	12.33	0.06	0.45	6.48e-10
chr4	75027918	75027967	MTHFD2L	441024	intron	0.136973	+	1044	14.25	7.95	1.4	0	6	5.87	0.42	0.74	0.0143766
chr4	76581518	76581689	G3BP2	9908	intron	0.305038	-	1449	60.49	230.32	58.78	187.6	1.5	41.34	0.02	0.18	6.56e-10
chr4	83748414	83748578	SEC31A	22872	intron	0.900188	-	3727	112.94	128.93	52.39	63.92	4.15	12.86	0.04	0.1	0.024487
chr4	8395264	8395305	ACOX3	8310	intron	0.560628	-	2103	23.64	14.14	14.95	1.33	0.89	11.95	0.04	0.85	3.98e-11
chr4	89578539	89578579	HERC3	8916	intron.utr3	0.346913	+	3191	24.36	37.46	23.29	26.91	1.07	10.55	0.04	0.29	0.0107694
chr4	95189355	95189391	SMARCAD1	56916	intron	0.479754	+	3087	44.9	30.04	43.56	24.06	1.34	5.97	0.03	0.2	0.000661662
chr5	107677136	107677181	FBXL17	64839	intron	0.7151	-	2106	34.46	26.94	26.16	16.38	1.17	9.39	0.03	0.35	6.08e-06
chr5	112320311	112320350	DCP2	167227	intron	0.0419636	+	1263	39.4	69.3	34.16	52.03	5.24	17.27	0.13	0.25	0.0488798
chr5	115526598	115526636	COMMD10	51397	intron	0.837438	+	609	19.54	13.55	16.66	2.02	0.6	7.74	0.03	0.57	5.05e-07
chr5	125765199	125765263	GRAMD3	65983	intron	0.140199	+	1505	8.76	25.39	8.68	16.37	0.08	9.01	0.01	0.36	2.55e-06
chr5	126154883	126154923	LMNB1	4001	intron	0.658717	+	1761	56.97	87.37	55.87	72.98	1.1	14.39	0.02	0.16	3.02e-06
chr5	130824653	130824696	RAPGEF6	51735	intron	0.348485	-	5280	107.07	89.22	101.05	72.83	4.49	11.8	0.04	0.14	0.000835813
chr5	131706483	131706525	SLC22A5	6584	intron	0.225086	+	1746	24.94	37.72	17.79	4.43	7.15	33.29	0.28	0.88	2.76e-07
chr5	133746244	133746292	CDKN2AIPNL	91368	intron	0.680912	-	351	22.6	18.2	17.87	10.04	4.73	8.16	0.2	0.45	0.0210257
chr5	137341246	137341287	FAM13B	51306	intron	0.30135	-	2814	48.19	41	47.6	26.51	0.59	14.49	0.01	0.34	3.07e-12
chr5	138661783	138661827	MATR3	9782	intron	0.933256	+	2592	295.19	894.55	284.34	830.96	1.05	12.81	0	0.02	0.00329649
chr5	139851967	139852060	ANKHD1	54882	intron.utr3	0.243694	+	7731	63.23	185.71	48.37	85.28	10.4	73.34	0.17	0.45	1.95e-07
chr5	141314998	141315046	KIAA0141	9812	intron	0.742248	+	1548	78.78	26.03	67.08	16.54	9.48	5.82	0.12	0.23	0.0267748
chr5	142778811	142778856	NR3C1	2908	intron	0.494776	-	2393	69.88	186.14	67.24	154.58	0.82	28.89	0.01	0.16	4.55e-10
chr5	145865918	145865956	TCERG1	10915	intron	0.640582	+	3297	90.47	199.23	58.92	128.35	0.43	12.06	0.01	0.08	9.96e-06
chr5	148878401	148878442	CSNK1A1	1452	intron	0.992714	-	1098	134.91	335.83	125.08	271.04	9.61	62.34	0.07	0.19	0.0195116
chr5	150463207	150463253	TNIP1	10318	intron	0	-	1999	110.33	123.99	105.85	105.63	3.67	13.29	0.03	0.11	0.00129293
chr5	153601950	153601993	GALNT10	55568	intron	0.0877483	+	1812	28.54	42.76	27.51	35.93	1.03	6.83	0.04	0.16	0.0110865
chr5	156731387	156731447	CYFIP2	26999	intron	0.207193	+	3837	245.86	181.19	241.76	167.17	3.81	13.65	0.02	0.08	3.87e-05
chr5	159518350	159518386	PWWP2A	114825	intron.utr3	0.944213	-	2402	26.06	16.69	15.57	1.06	7.77	11.79	0.33	0.85	5.2e-09
chr5	169240223	169240277	DOCK2	1794	intron	0.492081	+	5493	306.02	305.76	303.04	294.67	2.61	9.28	0.01	0.03	0.00461224
chr5	171336825	171336863	FBXW11	23291	intron	0.257683	-	1692	38.93	26.84	38.03	18.42	0.89	8.43	0.02	0.32	6.59e-07
chr5	172518487	172518532	CREBRF	153222	intron.utr3	0.642418	+	1952	76.69	193.51	63.97	129.01	9	46.26	0.12	0.27	0.000838407
chr5	175832565	175832615	CLTB	1212	intron	0.33913	-	690	28.58	98.02	28.22	83.25	0.22	10.29	0.01	0.11	5.23e-05
chr5	176580534	176580578	NSD1	64324	intron	0.114572	+	8091	61.59	70.92	50.01	31.81	10.47	39	0.17	0.55	8.29e-09
chr5	176863634	176863679	GRK6	2870	intron	0.790541	+	1776	104.55	28.71	100.48	21.94	4.07	6.77	0.04	0.24	2.95e-05
chr5	179139211	179139256	CANX	821	intron	0.405284	+	1779	202.17	94.09	196.5	78.46	5.08	15.36	0.03	0.16	8.63e-08
chr5	34913981	34914019	RAD1	5810	intron	0.233216	-	849	20.07	20.37	19.23	12.96	0.83	7.41	0.04	0.36	0.00043204
chr5	36997068	36997181	NIPBL	25836	intron	0.390544	+	8460	67.29	166.84	61.16	124.1	1.26	22.84	0.02	0.16	1.17e-07
chr5	37393663	37393709	WDR70	55100	intron	0.150636	+	1965	16.48	22.62	13.49	9.66	2.09	12.85	0.15	0.56	0.000810095
chr5	41742562	41742642	OXCT1	5019	intron	0.907869	-	1563	29.61	37.74	28.86	26.16	0.15	5.92	0.01	0.16	1.02e-05
chr5	41846002	41846043	OXCT1	5019	intron	0.360845	-	1563	29.61	37.74	28.86	26.16	0.59	5.66	0.02	0.15	0.00085917
chr5	43607607	43607660	NNT	23530	intron	0	+	3261	55.19	37.83	54.45	31.64	0.74	6.19	0.01	0.16	6.48e-05
chr5	54578319	54578364	DHX29	54505	intron	0.485241	-	4167	17.29	29.11	13.53	17.33	0.68	7.04	0.05	0.28	0.00231594
chr5	60648214	60648261	ZSWIM6	57688	intron	0.185307	+	3648	49.29	30.79	47.18	17.08	1.5	11.26	0.03	0.37	4.5e-09
chr5	61618715	61618762	KIF2A	3796	intron	0.0303707	+	2239	25.11	64.07	20.84	25.92	0.74	16.61	0.03	0.27	2.03e-08
chr5	61651116	61651157	KIF2A	3796	intron	0.293881	+	2239	25.11	64.07	20.84	25.92	1.84	18.4	0.08	0.3	3.69e-06
chr5	68400387	68400565	SLC30A5	64924	intron.utr3	0.185978	+	2382	35.99	60.7	17.79	7.68	16.19	52.54	0.45	0.87	2.88e-08
chr5	72182012	72182060	TNPO1	3842	intron	0.4264	+	2697	64.11	114.87	62.56	99.36	0.51	10.45	0.01	0.09	1.45e-05
chr5	77068479	77068672	TBCA	6902	intron	0.112527	-	471	58.8	38.79	23.87	5.64	4.15	15.9	0.14	0.62	7.35e-06
chr5	78920433	78920480	PAPD4	167153	intron	0.319588	+	1455	132.2	249.93	129.41	206.5	2.79	43.42	0.02	0.17	9.46e-07
chr5	7898251	7898295	MTRR	4552	intron	0.933425	+	2178	28.48	64.21	28.11	54.02	0.3	5.34	0.01	0.08	0.00450945
chr5	80763125	80763171	SSBP2	23635	intron	0.513514	-	1110	23.15	14.4	21.57	5.12	1.21	9.07	0.05	0.63	6.96e-09
chr5	93245070	93245118	FAM172A	83989	intron	0.453237	-	1251	21.93	24.33	21.4	13.23	0.22	8	0.01	0.33	5.69e-08
chr5	96086473	96086514	CAST	831	intron	0.645885	+	2406	83.12	85.97	75.59	56.55	0.3	13.05	0	0.16	1.21e-09
chr5	96502454	96502496	RIOK2	55781	intron.utr3	0.844695	-	1687	13.91	22.68	12.57	15.1	1.34	7.58	0.1	0.33	0.0105419
chr6	101304183	101304410	ASCC3	10973	intron.utr3	0.0497852	-	6749	22.47	29.93	18.65	15.36	1.91	8.54	0.09	0.35	0.00180432
chr6	117016541	117016582	KPNA5	3841	intron	0.209877	+	1620	64.76	85.49	61.41	74.13	1.36	11.03	0.02	0.13	0.00181325
chr6	119213696	119213736	MCM9	254394	intron	0.340081	-	3458	13.7	22.51	12.95	15.47	0.74	7.04	0.06	0.31	0.0020427
chr6	135353297	135353334	HBS1L	10767	intron	0.538876	-	3524	29.49	92.2	22.85	58.73	2.83	22.84	0.1	0.26	0.00304696
chr6	139490392	139490432	HECA	51696	intron	0.803922	+	1632	74.16	373.34	73.34	337.25	0.82	36.09	0.01	0.1	7.46e-08
chr6	146239802	146239846	SHPRH	257218	intron	0.820699	-	5092	19.87	14.99	19.57	7.9	0.3	7.09	0.02	0.47	8.63e-08
chr6	150021788	150021832	LATS1	9113	intron	0.100694	-	3456	57.09	83.82	41.45	44.71	2.24	18.56	0.04	0.23	5.66e-07
chr6	157224495	157224536	ARID1B	57492	intron	0.278767	+	6909	77.45	63.8	73.43	53.83	4.02	9.97	0.05	0.16	0.00535761
chr6	158451892	158451951	SYNJ2	8871	intron	0.107994	+	4491	9.42	27.6	7.99	6.25	1.2	20.87	0.12	0.77	9.91e-09
chr6	159043240	159043282	TMEM181	57583	intron	0.710712	+	1839	16.05	43.1	15.69	33.82	0.36	9.28	0.03	0.22	0.000256567
chr6	160169541	160169573	WTAP	9589	intron.utr3	0.411624	+	1256	88.98	248.97	87.13	226.78	0.59	9.07	0.01	0.04	0.00282348
chr6	160172156	160172198	WTAP	9589	intron	0.411624	+	1256	88.98	248.97	87.13	226.78	1.26	13.13	0.01	0.05	0.00352833
chr6	166745271	166745310	SFT2D1	113402	intron	0.13125	-	480	141.4	52.24	117.26	19.08	24.14	33.16	0.17	0.64	1.54e-14
chr6	167526518	167526558	CCR6	1235	intron	0	+	1125	279.47	85.68	248.48	42.2	15.7	39.06	0.06	0.45	3.87e-10
chr6	170107132	170107168	PHF10	55274	intron	0.743487	-	1497	76.57	164.85	25.7	21.93	49.61	140.14	0.66	0.86	2.95e-05
chr6	170681974	170682011	FAM120B	84498	intron	0.840256	+	2817	37.42	25.3	30.15	2.46	4.07	18.25	0.11	0.72	0
chr6	170874266	170874307	TBP	6908	intron	0.573529	+	1020	55.51	81.54	51.19	67.62	4.33	13.92	0.08	0.17	0.0271003
chr6	170887578	170887625	PDCD2	5134	intron	0.851679	-	1072	75.46	67.94	40.15	7.9	24.17	31.12	0.32	0.46	9.34e-09
chr6	170890837	170890873	PDCD2	5134	intron.utr3	0.648321	-	1072	75.46	67.94	40.15	7.9	11.14	28.92	0.15	0.43	1.25e-07
chr6	17623690	17623741	NUP153	9972	intron	0.943818	-	4521	64.23	192.36	63.29	163.56	0.58	24.84	0.01	0.13	9.65e-10
chr6	24665805	24665852	TDP2	51567	intron	0.230487	-	1089	45.93	54.77	42.86	41.53	3.08	13.23	0.07	0.25	0.000402894
chr6	24710120	24710159	C6orf62	81688	intron	0.621739	-	690	659	441.49	635.3	309.15	18.24	123.21	0.03	0.29	0
chr6	26405009	26405063	BTN3A1	11119	intron	0	+	1702	64.72	80.76	58.35	65.5	3.08	13.76	0.05	0.17	0.000770572
chr6	30306790	30306844	TRIM39	56658	intron	0.500963	+	1557	26.89	51.8	26.01	43.64	0.88	8.16	0.03	0.16	0.00380518
chr6	30635806	30635850	DHX16	8449	intron	0.219791	-	3153	69.11	48.79	67.76	41.96	1.35	6.83	0.02	0.15	0.000205143
chr6	3111397	3111440	RIPK1	8737	intron	0.857639	+	2016	28.45	81.94	26.24	43.06	2.21	38.87	0.08	0.47	1.05e-10
chr6	33243585	33243808	RPS18	6222	intron	0.411765	+	459	75.33	118.78	36.24	32.12	39.09	86.66	0.52	0.73	0.000537065
chr6	34285465	34285515	NUDT3	11165	intron	0.404624	-	519	58.59	46.56	53.71	19.84	2.63	5.55	0.05	0.12	0.00157423
chr6	34309527	34309577	NUDT3	11165	intron	0.404624	-	519	58.59	46.56	53.71	19.84	2.25	21.17	0.04	0.45	4.84e-15
chr6	35326160	35326207	PPARD	5467	intron	0.00965108	+	1347	28.52	44.29	23.8	12.6	3.75	23.77	0.13	0.54	1.11e-09
chr6	36449756	36449799	KCTD20	222658	intron	0.679365	+	1260	17.61	74.91	17.32	64.83	0.29	10.08	0.02	0.13	0.000945093
chr6	36469346	36469386	STK38	11329	intron	0.596567	-	1398	53.44	187.46	44.04	103.53	4.63	38.15	0.09	0.19	0.000160585
chr6	36480294	36480335	STK38	11329	intron	0.478541	-	1398	53.44	187.46	44.04	103.53	2.01	15.06	0.04	0.08	0.00741603
chr6	36482882	36482919	STK38	11329	intron	0.478541	-	1398	53.44	187.46	44.04	103.53	2.75	30.72	0.05	0.17	8.77e-06
chr6	37231761	37231802	TBC1D22B	55633	intron	0.0368906	+	1518	15.62	31.95	14.56	19.37	1.05	12.59	0.07	0.39	4.39e-05
chr6	42025453	42025514	TAF8	129685	intron	0.524116	+	933	53.51	27.22	49.67	20.77	3.84	6.45	0.07	0.24	0.00498407
chr6	42541760	42541887	UBR2	23304	intron	0.0625231	+	5406	49.67	66.81	44.52	40.35	5.14	26.46	0.1	0.4	5.51e-07
chr6	42904056	42904099	CNPY3	10695	intron.utr3	0.544118	+	1020	192.05	46.02	161.21	31.78	30.03	13.7	0.16	0.3	0.00329756
chr6	42944559	42944598	PEX6	5190	intron	0.299694	-	2943	25.29	17.59	16.36	6.61	8.93	10.98	0.35	0.63	0.0110492
chr6	524055	524113	EXOC2	55770	intron	0.857658	-	2775	20.6	40.06	16.86	11.95	1.03	12.16	0.05	0.3	4.03e-07
chr6	536201	536248	EXOC2	55770	intron	0.806486	-	2775	20.6	40.06	16.86	11.95	0.66	7.78	0.03	0.19	2.2e-05
chr6	56971712	56971756	ZNF451	26036	intron.utr3	0.358974	+	4680	37.96	151.8	26.32	36.41	2.59	18.83	0.07	0.12	6.22e-05
chr6	56974458	56974509	ZNF451	26036	intron.utr3	0.358974	+	4680	37.96	151.8	26.32	36.41	7.36	83.16	0.19	0.55	1.96e-10
chr6	64396179	64396222	PHF3	23469	intron.utr3	0.35998	+	6142	53.42	197.77	49.69	154.79	0.29	5.92	0.01	0.04	0.0133159
chr6	679215	679260	EXOC2	55770	intron	0	-	2775	20.6	40.06	16.86	11.95	1.97	7.57	0.09	0.19	0.00295415
chr6	71488140	71488188	SMAP1	60682	intron	0.317722	+	1580	34.55	53.26	18.53	21.88	1.04	13.82	0.05	0.31	3.05e-06
chr6	76388646	76388689	SENP6	26054	intron.utr3	0.621896	+	3343	74.83	87.53	53.64	44.12	6.6	16.43	0.09	0.2	0.00270588
chr6	76389467	76389581	SENP6	26054	intron.utr3	0.621896	+	3343	74.83	87.53	53.64	44.12	11.44	22.66	0.16	0.27	0.00784227
chr6	8079847	8079937	EEF1E1	9521	intron.utr3	0.935829	-	561	18.46	13.07	1.27	0	12.26	9.12	0.66	0.69	0.0298689
chr6	84651358	84651396	CYB5R4	51167	intron	0.859515	+	1566	43.53	20.1	42.15	12.05	1.38	8.05	0.03	0.39	2.5e-07
chr6	89791295	89791349	PNRC1	10957	intron	0.54878	+	984	213.19	211.07	150.94	158.97	1.01	6.25	0.01	0.04	0.00563132
chr6	90956395	90956435	BACH2	60468	intron	0	-	2526	140.34	122.17	119.34	61.53	4.85	24.2	0.03	0.19	9.17e-11
chr6	91001343	91001402	BACH2	60468	intron	0	-	2526	140.34	122.17	119.34	61.53	7.35	17.44	0.05	0.15	0.00629619
chr6	96970763	96970839	UFL1	23376	intron	0.0322851	+	2385	80.13	139.04	79.22	129.44	0.91	9.6	0.01	0.07	0.00713315
chr7	101893097	101893343	CUX1	1523	intron.utr3	0.854186	+	5363	33.73	43.6	9.69	6.08	7.11	13.08	0.21	0.3	0.0282138
chr7	101901470	101901511	CUX1	1523	intron.utr3	0.854186	+	5363	33.73	43.6	9.69	6.08	10.24	16.86	0.31	0.39	0.0357734
chr7	104732009	104732053	KMT2E	55904	intron	0.308768	+	5577	131.55	403.12	109.62	246.99	12.17	130.18	0.1	0.34	2.35e-11
chr7	104945950	104945989	SRPK2	6733	intron	0.0332086	-	2138	28.7	30.36	25.5	19.1	1.8	7.25	0.06	0.24	0.00269409
chr7	106529975	106530015	PIK3CG	5294	intron	0.915684	+	3309	43.82	32.96	41.84	27.04	1.98	5.92	0.04	0.18	0.00649499
chr7	106837531	106837566	HBP1	26959	intron	0.898413	+	1575	47.63	181.26	44.4	147.26	0.66	8.63	0.01	0.05	0.0246314
chr7	106840737	106840774	HBP1	26959	intron	0.988571	+	1575	47.63	181.26	44.4	147.26	1.66	18.32	0.04	0.1	0.0336959
chr7	115889849	115889898	TES	26136	intron	0.2891	+	1266	123.09	205.54	117.2	186.87	1.13	8.27	0.01	0.04	0.00564404
chr7	135347605	135347664	C7orf73	647087	intron	0.104167	+	144	53.17	25.99	49.01	16.76	4.15	9.23	0.08	0.35	0.00242791
chr7	138745093	138745147	ZC3HAV1	56829	intron.utr3	0.774051	-	2713	77.87	190.66	55.08	92.31	17.83	91.95	0.24	0.48	0.000394914
chr7	139732318	139732357	PARP12	64761	intron	0.674739	-	2106	65.83	78.38	64.21	69.94	0.3	5.76	0	0.07	0.000180375
chr7	140075336	140075405	SLC37A3	84255	intron	0.121175	-	1634	7.1	50.47	6.11	9.39	0.99	41.08	0.13	0.81	3.76e-06
chr7	141447737	141447788	SSBP1	6742	intron	0.901566	+	447	97.44	99.86	94.24	89.6	2.77	9.67	0.03	0.09	0.00977336
chr7	148428621	148428660	CUL1	8454	intron	0.0600601	+	2331	56.21	106.14	51.01	51.81	5.2	54.32	0.09	0.51	5.47e-14
chr7	149419087	149419132	KRBA1	84626	intron	0.178605	+	3197	14.78	11.47	13.54	4.86	1.24	6.61	0.08	0.57	4.8e-05
chr7	151047676	151047716	NUB1	51667	intron	0.185938	+	1920	96.26	87.9	79.11	37.75	0.59	7.41	0.01	0.09	3.98e-07
chr7	151058227	151058335	NUB1	51667	intron	0.454167	+	1920	96.26	87.9	79.11	37.75	16.57	42.74	0.17	0.49	1.24e-09
chr7	156624987	156625034	LMBR1	64327	intron	0.121521	-	1473	10.42	15.8	8.23	3.79	2.19	12.01	0.21	0.76	2.64e-05
chr7	157025407	157025453	UBE3C	9690	intron	0.762915	+	3252	63	53.79	59.93	40.12	1.52	6.41	0.03	0.12	0.00167111
chr7	157178968	157179011	DNAJB6	10049	intron.utr3	0.714567	+	1016	67.85	445.56	31.17	4.53	34.78	430.4	0.53	0.99	0
chr7	158529942	158529984	ESYT2	57488	intron	0.875466	-	2682	28.3	140.88	26.51	89.91	0.08	28.75	0	0.2	1.04e-13
chr7	158579284	158579331	ESYT2	57488	intron	0.332215	-	2682	28.3	140.88	26.51	89.91	0.38	15.83	0.01	0.11	6.41e-05
chr7	23165616	23165666	KLHL7	55975	intron.utr3	0.275275	+	1820	12.64	19.96	9.77	2.93	2.56	16.38	0.21	0.82	4.3e-08
chr7	23230392	23230434	NUPL2	11097	intron	0.349843	+	1272	28.71	13.54	16.61	3.36	3.74	7.68	0.13	0.56	6.93e-05
chr7	30662785	30662846	GARS	2617	intron	0.726577	+	2220	17.72	64.96	10.13	15.9	0.3	5.39	0.03	0.16	0.00259927
chr7	30664180	30664300	GARS	2617	intron	0.726577	+	2220	17.72	64.96	10.13	15.9	0.3	6.3	0.03	0.18	0.000843625
chr7	35044170	35044332	DPY19L1	23333	intron	0.268738	-	2028	10.31	24.27	10.24	17.76	0.08	6.5	0.01	0.27	4.39e-05
chr7	35728670	35728709	HERPUD2	64224	intron	0.120393	-	1221	79.17	256.5	66.23	164.29	4.3	72.17	0.06	0.31	0.000599451
chr7	37468302	37468358	ELMO1	9844	intron	0	-	2184	122.16	86.69	115.21	48.53	1.93	28.6	0.02	0.34	0
chr7	39671936	39671982	RALA	5898	intron	0	+	621	26.58	78.89	23.35	29.84	0.66	26	0.03	0.36	2.77e-13
chr7	40009472	40009516	CDK13	8621	intron	0.266799	+	4539	77.22	86.5	60.39	36.3	2.48	12.98	0.03	0.15	0.000153808
chr7	40037415	40037468	CDK13	8621	intron	0.449879	+	4539	77.22	86.5	60.39	36.3	6.88	25.33	0.09	0.31	8.38e-08
chr7	44507921	44507954	NUDCD3	23386	intron	0.468692	-	1086	236.14	335.27	36.54	12.5	186.48	308.2	0.79	0.91	0.00271912
chr7	44647250	44647295	OGDH	4967	intron	0	+	3241	69.95	53.69	61.72	18.73	2.47	12.8	0.04	0.24	7.27e-10
chr7	44664627	44664676	OGDH	4967	intron	0.0684974	+	3241	69.95	53.69	61.72	18.73	4.69	17.77	0.07	0.33	1.11e-10
chr7	50437361	50437400	IKZF1	10320	intron.utr3	0.277978	+	1939	193.29	156.97	188.03	102.97	5.25	54.01	0.03	0.34	0
chr7	5390924	5390966	TNRC18	84629	intron	0.614124	-	8907	60.1	90	49.85	45.83	10.25	44.17	0.17	0.49	1.44e-07
chr7	6086057	6086096	EIF2AK1	27102	intron	0.290016	-	1893	22.78	33.12	20.54	7.47	2.24	25.65	0.1	0.77	3.73e-13
chr7	64148151	64148204	ZNF107	51427	intron	0.00117233	+	2559	82.68	35.74	67.45	14.99	9.28	9.24	0.11	0.26	0.000159194
chr7	6513716	6513847	KDELR2	11014	intron	0.235872	-	814	59.99	82.32	56.06	63.49	3.93	16.86	0.07	0.22	0.000486748
chr7	72875713	72875751	BAZ1B	9031	intron	0.729784	-	4452	30.62	71.67	19.51	14.35	3.63	53.75	0.16	0.79	0
chr7	75678330	75678365	MDH2	4191	intron	0.0648968	+	1017	110.73	85.37	105.68	59.97	5.05	25.4	0.05	0.3	1.54e-10
chr7	77552163	77552209	PHTF2	57157	intron.utr3	0.463636	+	2310	52.07	47.45	47.84	31.7	1.19	5.76	0.02	0.12	0.00142521
chr7	77569652	77569775	PHTF2	57157	intron	0.732468	+	2310	52.07	47.45	47.84	31.7	3.04	9.98	0.06	0.21	0.000619794
chr7	8010116	8010154	GLCCI1	113263	intron	0.277981	+	1644	77.77	76.78	72.38	28.19	1	21.33	0.01	0.28	0.0466713
chr7	8022629	8022766	GLCCI1	113263	intron	0.277981	+	1644	77.77	76.78	72.38	28.19	2.9	26.35	0.04	0.35	0
chr7	87187839	87187883	ABCB1	5243	intron	0.215196	-	3843	29.53	44.39	28.34	37.13	1.19	7.26	0.04	0.16	0.00971246
chr7	878756	878802	SUN1	23353	intron	0.129681	+	2537	63.8	49.04	55.54	36.02	1.64	8.11	0.03	0.17	0.000153808
chr7	96336952	96337008	SHFM1	7979	intron	0.356808	-	213	20.05	27.36	16.54	14.88	1.5	6.83	0.08	0.26	0.00681513
chr7	99124511	99124550	ZKSCAN5	23660	intron	0.546825	+	2520	8.78	14.08	7.57	4.59	1.21	9.49	0.14	0.67	0.00127522
chr7	99162117	99162326	ZNF655	79027	intron.utr3	0.274234	+	1991	124.5	165.48	80.4	50.97	38.66	110.02	0.33	0.68	1.77e-10
chr8	103356192	103356227	UBR5	51366	intron	0.105476	-	8400	20.41	43.63	17.2	19.73	0.36	12.37	0.02	0.33	4.07e-08
chr8	107719880	107719919	OXR1	55074	intron	0.634741	+	2913	34.6	27.49	31.59	10.36	0.58	9.23	0.02	0.48	8.21e-10
chr8	11172653	11172694	MTMR9	66036	intron	0.674545	+	1650	14.04	21.56	13.75	15.16	0	6.19	0	0.29	4.95e-07
chr8	117761887	117761923	EIF3H	8667	intron	0.124646	-	1059	250.04	267.46	246.38	252.79	1.97	6.88	0.01	0.03	0.0199133
chr8	120811396	120811461	TAF2	6873	intron	0.22	-	3600	31.03	57.08	30.29	33.84	0.74	23.24	0.02	0.4	4.98e-12
chr8	131345073	131345114	ASAP1	50807	intron	0.0653442	-	3428	105.34	86.32	104.75	39.78	0.22	16.1	0	0.2	0
chr8	131346010	131346050	ASAP1	50807	intron	0.0653442	-	3428	105.34	86.32	104.75	39.78	0.38	30.44	0	0.35	0
chr8	133021036	133021088	EFR3A	23167	intron	0.957886	+	2517	61.39	102.93	56.85	86.97	3.72	14.15	0.06	0.14	0.0243152
chr8	133825396	133825435	PHF20L1	51105	intron.utr3	0.305882	+	3060	36.65	80.86	29.87	40.47	5.53	32.54	0.15	0.41	1.38e-05
chr8	133844686	133844733	PHF20L1	51105	intron	0.625817	+	3060	36.65	80.86	29.87	40.47	0.89	6.89	0.02	0.09	0.00505961
chr8	141460089	141460128	TRAPPC9	83696	intron	0.234697	-	3741	12.59	17.35	10.5	7.52	1.4	5.39	0.11	0.31	0.0134439
chr8	141582248	141582286	AGO2	27161	intron	0.130233	-	2580	11.91	29.05	10.96	21.58	0.95	7.48	0.08	0.26	0.0278542
chr8	142201138	142201181	DENND3	22898	intron	0.872672	+	3597	214.84	44.21	180.87	30.56	4.03	5.6	0.02	0.13	2.29e-05
chr8	144663269	144663450	EEF1D	1936	intron	0.713477	-	1944	943.51	836.19	926.62	797.82	0.3	7.63	0	0.01	9.46e-07
chr8	17846925	17846964	PCM1	5108	intron	0.726061	+	6078	69.51	139.34	61.15	110.73	5.02	20.27	0.08	0.16	0.0214346
chr8	22335306	22335348	PPP3CC	5533	intron	0.237548	+	1566	68.78	97.41	65.84	83.53	1.82	12.22	0.03	0.13	0.00531428
chr8	22881193	22881234	TNFRSF10B	8795	intron	0.762661	-	1323	52.24	54.83	51.07	43.03	0.73	7.53	0.01	0.14	6.37e-05
chr8	26183892	26183927	PPP2R2A	5520	intron	0.0861694	+	1381	62.13	75.15	61.91	60.72	0.22	14.44	0	0.19	3.38e-10
chr8	28559989	28560040	EXTL3	2137	intron	0	+	2760	10.52	18.47	10.06	5.01	0.46	13.46	0.05	0.71	0.0180815
chr8	30463699	30463755	GTF2E2	2961	intron	0.734018	-	876	31.63	23.04	28.53	12.43	0.94	6.24	0.03	0.28	2.81e-05
chr8	37625204	37625295	PROSC	11212	intron	0.385266	+	828	45.6	17.61	32.17	4.7	13.07	12.91	0.29	0.74	3.06e-06
chr8	37965283	37965327	ASH2L	9070	intron	0.212507	+	1887	18.9	21.73	15.11	3.15	3.79	18.57	0.2	0.86	0.000116469
chr8	38105154	38105195	DDHD2	23259	intron	0.540036	+	2198	12.16	31.36	8.96	4.32	2.31	19.15	0.19	0.61	1.03e-07
chr8	38186126	38186168	WHSC1L1	54904	intron	0.359563	-	4397	74.26	116.17	13.55	23.27	1.14	16.69	0.02	0.17	4.58e-05
chr8	42023247	42023287	AP3M2	10947	intron	0.638823	+	1257	7.17	107.94	7.02	90.59	0.15	17.36	0.02	0.16	0.00198233
chr8	42384503	42384547	SLC20A2	6575	intron	0	-	1959	15.35	21.77	8.44	4.54	4.38	13.29	0.29	0.61	0.00122476
chr8	42765353	42765396	HOOK3	84376	intron	0.0662958	+	2157	52.94	63.05	48.52	52.12	1.83	9.6	0.04	0.16	0.00156673
chr8	48313307	48313351	SPIDR	23514	intron	0.270855	+	2865	41	17.39	34.35	4.42	1.26	7.68	0.03	0.44	5.54e-10
chr8	52762089	52762130	PCMTD1	115294	intron	0.389331	-	1256	73.22	47.97	52.76	12.32	9.66	9.23	0.14	0.2	0.000362573
chr8	52764682	52764728	PCMTD1	115294	intron	0.389331	-	1256	73.22	47.97	52.76	12.32	7.09	19.05	0.1	0.42	6.01e-11
chr8	61674040	61674079	CHD7	55636	intron	0.185123	+	8994	103.39	62.63	65.33	37.56	1.38	13.11	0.02	0.25	4.21e-08
chr8	6303085	6303130	MCPH1	79648	intron.utr3	0.689616	+	2658	23.97	24.07	14.4	4.76	0.82	5.81	0.04	0.29	1.71e-05
chr8	68221119	68221157	ARFGEF1	10565	intron	0.0223423	-	5550	18.83	56.95	18.52	37.36	0.31	19.59	0.02	0.34	5.91e-10
chr8	71119354	71119396	NCOA2	10499	intron	0.0589306	-	4395	30.42	52.94	27.05	33.36	3.38	19.58	0.11	0.37	0.000114942
chr8	80890981	80891018	MRPS28	28957	intron	0.700355	-	564	27.3	23.21	25.31	7.58	1.23	13.5	0.04	0.58	1.14e-11
chr8	90933495	90933536	OSGIN2	734	intron	0.375758	+	1650	10.17	39.73	9.21	9.07	0.96	30.65	0.1	0.76	1.56e-11
chr8	9545898	9545947	TNKS	8658	intron	0.277861	+	3984	28.58	55	23.08	22.05	0.29	7.94	0.01	0.14	2.91e-06
chr8	95522219	95522255	KIAA1429	25962	intron	0.669944	-	5493	31	63.21	23.85	35.75	1.9	14.08	0.06	0.22	0.000691368
chr8	9567881	9567920	TNKS	8658	intron	0.439006	+	3984	28.58	55	23.08	22.05	2.7	11.89	0.1	0.21	0.00839877
chr8	95871836	95871889	INTS8	55656	intron	0.694779	+	2988	67.63	61.87	63.71	53.06	3.7	8.27	0.06	0.14	0.0347644
chr8	9630514	9630563	TNKS	8658	intron	0.978163	+	3984	28.58	55	23.08	22.05	2.15	8.27	0.08	0.15	0.00833274
chr9	101985541	101985611	SEC61B	10952	intron	0.347079	+	291	111.5	123.53	109.28	109.62	2.14	13.74	0.02	0.11	5.74e-05
chr9	104310872	104310915	RNF20	56254	intron	0.372951	+	2928	24.65	19.58	19.27	5.76	1.48	9.88	0.07	0.54	6.21e-08
chr9	111843402	111843443	TMEM245	23731	intron	0.509091	-	2640	26.87	89.18	25.92	70.44	0.66	13.67	0.02	0.15	0.000137931
chr9	114690014	114690068	UGCG	7357	intron	0.470886	+	1185	218.74	76.91	213.12	69.92	5.62	6.99	0.03	0.09	0.00229371
chr9	123466782	123466834	MEGF9	1955	intron	0.332228	-	1809	9.57	17.54	8.98	7.53	0.58	10.02	0.06	0.55	7.15e-06
chr9	123548905	123548952	FBXW2	26190	intron	0.358974	-	1365	58.48	84.09	55.88	66.81	2.6	15.79	0.04	0.19	9.94e-05
chr9	125652451	125652490	RC3H2	54542	intron	0.159551	-	3654	76.28	87.36	67.25	40.25	4.09	43.65	0.05	0.5	0
chr9	130846990	130847051	SLC25A25	114789	intron	0.135514	+	1926	22.01	25.23	20.3	18.56	1.71	6.67	0.08	0.27	0.0126847
chr9	132716595	132716638	FNBP1	23048	intron	0.276699	-	1854	196.13	223.61	106.57	108.11	2.47	32.6	0.01	0.15	1.01e-06
chr9	134086714	134086756	NUP214	8021	intron	0.892383	+	6328	53.25	55.38	48.98	41.73	3.23	10.34	0.06	0.19	0.0152525
chr9	135785201	135785243	TSC1	7248	intron	0.361373	-	3495	20.77	33.82	17.61	17.72	2.49	10.88	0.12	0.32	0.00348564
chr9	135814463	135814511	TSC1	7248	intron	0	-	3495	20.77	33.82	17.61	17.72	0.67	5.23	0.03	0.15	0.00443433
chr9	140605703	140605756	EHMT1	79813	intron	0.0215627	+	3942	106.11	93.71	98.6	67.13	2.36	9.08	0.02	0.1	0.0256037
chr9	140678798	140678844	EHMT1	79813	intron.utr3	0.615677	+	3942	106.11	93.71	98.6	67.13	4.84	14.42	0.04	0.15	0.000121393
chr9	15470645	15470684	PSIP1	11168	intron.utr3	0.622318	-	1631	61.77	110.51	37.75	50.31	9.3	35.32	0.19	0.4	0.000661662
chr9	2045984	2046022	SMARCA2	6595	intron	0.161852	+	4881	153.78	200.62	128.22	110.34	18.64	80.25	0.13	0.41	2.11e-11
chr9	33856295	33856332	UBE2R2	54926	intron	0.246862	+	717	75.31	58.43	75.17	46.8	0.14	11.63	0	0.2	1.4e-12
chr9	36086142	36086276	RECK	8434	intron.utr3	0.268144	+	3114	14.01	10.02	9.83	2.35	4.19	7.68	0.31	0.76	0.0010674
chr9	37166882	37166922	ZCCHC7	84186	intron	0.373775	+	1632	133.3	26.24	105.54	9.17	8.04	10.88	0.06	0.44	6.12e-12
chr9	37186946	37186995	ZCCHC7	84186	intron	0.373775	+	1632	133.3	26.24	105.54	9.17	12.14	4.8	0.1	0.2	0.000159721
chr9	5712650	5712690	RIC1	57589	intron	0.0763921	+	4346	37.43	68.18	34.84	44.49	1.48	21.61	0.04	0.32	9.99e-09
chr9	5953309	5953350	KIAA2026	158358	intron	0.363118	-	6312	61.83	35.26	45.43	13.39	4.69	13.61	0.09	0.5	6.14e-08
chr9	72915895	72915931	SMC5	23137	intron	0.442831	+	3306	40.64	100.31	36.48	42.65	0.3	28.54	0.01	0.4	0
chr9	74311085	74311124	TMEM2	23670	intron	0.866329	-	4152	113.39	611.26	106.07	196.28	0.37	20.53	0	0.03	4.97e-11
chr9	74312406	74312529	TMEM2	23670	intron	0.866329	-	4152	113.39	611.26	106.07	196.28	6.74	389.54	0.06	0.64	0
chr9	74975206	74975253	ZFAND5	7763	intron	0.235202	-	642	87.98	251.09	85.5	233.06	0.83	9.82	0.01	0.04	0.00631468
chr9	77624663	77624712	C9orf41	138199	intron	0.479675	-	1230	33.26	68.71	29.58	29.93	3.1	21.86	0.1	0.42	1.25e-06
chr9	77702490	77702536	NMRK1	54981	intron	0	-	641	20.12	80.75	15.97	47.26	3.78	33.17	0.2	0.41	0.00376234
chr9	79954060	79954095	VPS13A	23230	intron	0.661275	+	9645	39.13	75.26	27.44	37.33	0.51	11.95	0.01	0.16	8.51e-07
chr9	88910218	88910254	ZCCHC6	79670	intron	0.984848	-	4488	54.58	97.33	29.92	16.11	10.63	54.1	0.22	0.6	3.12e-12
chr9	88910775	88910813	ZCCHC6	79670	intron	0.984848	-	4488	54.58	97.33	29.92	16.11	7.11	19.75	0.15	0.22	1.8e-05
chr9	95782811	95782878	FGD3	89846	intron	0.68595	+	2178	105.04	93.11	99.8	67.25	3.92	18.99	0.04	0.2	1.05e-07
chr9	96212989	96213033	FAM120AOS	158293	intron	0.736041	-	788	31.22	23.52	30.47	16.64	0.74	6.88	0.02	0.29	1.35e-05
chr9	96268516	96268555	FAM120A	23196	intron	0.28957	+	3557	79.74	61.35	77.39	41.88	1.39	15.68	0.02	0.26	4.63e-11
chrX	110931981	110932025	ALG13	79868	intron.utr3	0.147158	+	3554	83.61	49.69	58.86	15.48	18.5	29.46	0.23	0.61	5.2e-09
chrX	119570354	119570391	LAMP2	3920	intron.utr3	0.813325	-	1516	34.05	31.35	10.76	4.81	23	26.34	0.68	0.84	0.0401701
chrX	147021356	147021413	FMR1	2332	intron	0.625592	+	1899	91.42	143.4	79.28	61.86	3.78	12.08	0.04	0.09	0.0188271
chrX	147030010	147030054	FMR1	2332	intron	0.914692	+	1899	91.42	143.4	79.28	61.86	8.13	63.55	0.09	0.46	0
chrX	148568672	148568822	IDS	3423	intron.utr3	0.614652	-	1679	277.81	554.54	252.71	235.34	24.95	318.13	0.09	0.58	0
chrX	153353255	153353304	MECP2	4204	intron	0.0577807	-	1523	35.43	151.82	28.61	57.38	6	77.46	0.17	0.58	7.2e-06
chrX	154307154	154307201	BRCC3	79184	intron	0.425577	+	954	12.84	37	6.8	3.57	6.04	33.43	0.47	0.9	7.93e-06
chrX	15769349	15769537	CA5B	11238	intron	0.148847	+	954	24.09	41.8	16.6	4.85	2.37	9.43	0.1	0.22	4.82e-06
chrX	15781414	15781450	CA5B	11238	intron	0.148847	+	954	24.09	41.8	16.6	4.85	5.12	27.51	0.21	0.66	2.76e-11
chrX	15820031	15820074	ZRSR2	8233	intron	0.140097	+	1449	42.81	29.78	34.53	15.81	3.33	10.83	0.08	0.37	4.27e-05
chrX	15848185	15848228	AP1S2	8905	intron	0.881988	-	483	92.71	20.11	80.21	13.87	12.5	6.24	0.14	0.31	0.00772803
chrX	19764223	19764283	SH3KBP1	30011	intron	0.163513	-	2061	71.79	59.03	68.5	49.07	1.97	9.22	0.03	0.15	0.000282245
chrX	24202882	24202923	ZFX	7543	intron	0.29414	+	2594	39.85	40.71	38.52	31.59	0.8	6.67	0.02	0.16	0.000262588
chrX	41602817	41602875	CASK	8573	intron	0.128012	-	2781	12.04	37.62	9.01	12.01	0.96	19.85	0.08	0.53	2.8e-07
chrX	47011607	47011641	RBM10	8241	intron	0.0709505	+	2988	72.49	68.98	69.59	47.33	2.11	13.12	0.03	0.22	1.25e-06
chrX	70505996	70506031	NONO	4841	intron	0	+	1416	204.38	247.4	201.77	237.17	1.13	7.78	0.01	0.03	0.00456997
chrX	9984752	9984898	WWC3	55841	intron	0	+	3279	162.06	45.46	158.76	34.38	3.3	11.09	0.02	0.25	1.17e-06

## Sheet: BloodT.VS.NB_LowIpA
seqnames	start	end	symbol	entrez.id	exon.anno	RetainedCDR	strand	TotalCDR	NB.gene.TPM	BloodT.gene.TPM	NB.UTR3.TPM	BloodT.UTR3.TPM	NB.TPM	BloodT.TPM	NB.usage	BloodT.usage	BloodT.VS.NB.padjust
chr1	1552659	1552700	MIB2	142678	intron	0.0874572	+	3213	33.02	45.71	26.19	41.87	6.83	3.84	0.21	0.08	0.029159
chr10	3825838	3825881	KLF6	1316	intron	0.119718	-	852	583.56	837.07	554.47	826.55	26.13	7.32	0.06	0.01	0.00133398
chr10	75912362	75912401	ADK	132	intron	0.0589302	+	1103	57.82	21.18	50.02	20.17	7.8	1.01	0.14	0.05	0.0410475
chr10	92660492	92660528	RPP30	10556	intron.utr3	0.823469	+	980	24.75	29.97	6.47	15.42	16.62	13.86	0.67	0.46	0.0115255
chr11	117039984	117040032	PAFAH1B2	5049	intron.utr3	0.771812	+	894	11.85	30.42	1.86	14.41	5.46	7.52	0.46	0.25	0.00242791
chr11	14910730	14910779	CYP2R1	120227	intron	0.149402	-	1506	37.05	65.65	30.89	63.89	6.15	1.77	0.17	0.02	0.00896561
chr11	33766235	33766347	FBXO3	26273	intron	0.875789	-	1425	42.47	164.95	24.36	69.76	6.38	7.14	0.15	0.04	0.0254678
chr11	47183761	47183797	C11orf49	79096	intron.utr3	0.872408	+	1254	42.61	37.76	30.35	36.32	12.26	1.44	0.29	0.04	2.32313e-06
chr11	64508347	64508391	RASGRP2	10235	intron	0.202732	-	1830	802.22	511.93	619.24	420.75	181.76	81.48	0.23	0.16	0.0307475
chr11	66413861	66413939	RBM4	5936	intron.utr3	0.910204	+	1225	145.76	118.27	36.18	50.05	93.66	54.29	0.7	0.48	0.00038553
chr11	67136407	67136458	CLCF1	23529	intron	0.0235988	-	678	118.01	37.79	101.61	35.66	16.4	2.13	0.14	0.06	0.0268378
chr13	20332132	20332167	PSPC1	55269	intron	0.489822	-	1572	42.62	133.05	20.01	112.79	20.73	16.04	0.51	0.12	7.09415e-10
chr14	104163438	104163487	KLC1	3831	intron	0.959788	+	1890	119.14	175.67	82.76	148.79	21.38	14.03	0.18	0.08	0.000589093
chr14	50050299	50050339	RPS29	6235	intron.utr3	0.802817	-	213	9268.58	5944.78	19.28	23.03	9248.28	5921.53	1	1	0.0230573
chr14	70236185	70236227	SRSF5	6430	intron	0.446886	+	819	850.71	1227.13	840.91	1223.56	9.43	2.77	0.01	0	0.00031351
chr14	76665654	76665873	GPATCH2L	55668	intron.utr3	0.890293	+	1978	26.4	38.37	13.02	23.85	10.67	4.97	0.4	0.13	0.00224038
chr15	86233285	86233333	AKAP13	11214	intron	0.632903	+	8589	172.56	286.64	132.7	240.39	11.38	1.23	0.08	0.01	3.04845e-09
chr16	29999674	29999707	TAOK2	9344	intron.utr3	0.801556	+	4626	70.1	38.36	52.13	32.18	16.49	3.57	0.24	0.1	0.00748095
chr16	89365284	89365321	ANKRD11	29123	intron	0.0282783	-	7992	142.76	212.07	61.04	118.64	11.54	7.74	0.1	0.04	0.00430153
chr17	16255056	16255112	CENPV	201161	intron	0.500611	-	819	35.88	39.99	23.63	33.02	12.1	6.87	0.33	0.16	0.0176186
chr17	38286513	38286554	MSL1	339287	intron	0.554924	+	1056	147.37	84.42	57.27	62.42	81.46	18.15	0.55	0.21	3.12201e-10
chr17	55074407	55074479	SCPEP1	59342	intron	0.647535	+	1359	62.4	29.41	56.43	28.77	5.98	0.64	0.1	0.02	0.0165546
chr17	65977839	65977878	BPTF	2186	intron	0.995952	+	9141	158.53	132.38	87.88	70.4	8.59	1.65	0.08	0.02	0.00418009
chr17	7246026	7246065	ACAP1	9744	intron	0.154746	+	2223	335.12	241.76	294.65	229.52	40.47	12.24	0.12	0.05	0.000227807
chr19	15357864	15357917	BRD4	23476	intron.utr3	0.553732	-	4327	270.84	238.41	132.51	168.91	48.82	8.11	0.27	0.05	2.10551e-11
chr19	54042566	54042613	ZNF331	55422	intron	0	+	1392	30.02	359.82	25.75	340.34	3.77	14.03	0.12	0.04	0.00276871
chr2	196525590	196525634	SLC39A10	57181	intron	0	+	2496	85.29	42.75	58.47	41.15	26.52	1.49	0.29	0.03	0.000136417
chr20	43997809	43997849	SYS1	90196	intron.utr3	0.997881	+	472	62.95	38.06	5.86	6.13	26.73	6.45	0.43	0.17	0.00370662
chr20	5538502	5538542	GPCPD1	56261	intron	0.905894	-	2019	149.79	268.71	142.33	264.01	7.47	4.7	0.05	0.02	0.0118975
chr20	62695436	62695477	TCEA2	6919	intron	0.08	+	900	26.79	9.92	12.95	7.9	13.84	2.03	0.51	0.2	0.0062892
chr21	45646728	45646781	ICOSLG	23308	intron.utr3	0.965994	-	941	137.41	13.35	66.96	10.04	23.82	0.43	0.17	0.04	0.000103493
chr21	45647344	45647403	ICOSLG	23308	intron.utr3	0.965994	-	941	137.41	13.35	66.96	10.04	30.54	1.55	0.22	0.12	0.0115255
chr22	29686785	29686838	EWSR1	2130	intron	0.520673	+	2080	168.71	832.65	147.61	787.21	7.89	10.05	0.05	0.01	0.041564
chr22	38887941	38887988	DDX17	10521	intron	0.658925	-	2196	37.58	19.79	19.22	12.06	9.71	1.17	0.31	0.06	0.00297586
chr3	122333925	122333961	PARP15	165631	intron	0.366097	+	2106	518.11	124.63	329.75	99.09	153.78	10.77	0.32	0.1	1.38659e-10
chr3	122445798	122445841	PARP14	54625	intron	0.913984	+	5406	395.3	98.76	248.79	71.76	90.54	12.59	0.26	0.15	0.00484265
chr3	130720582	130720840	ATP2C1	27032	intron.utr3	0.967611	+	2964	50.32	43.07	11.59	13.94	36.18	19.47	0.72	0.45	0.0291947
chr3	186727000	186727044	ST6GAL1	6480	intron	0	+	1221	210.65	10.51	187.63	10.4	23.01	0.11	0.11	0.01	0.0159386
chr3	48731204	48731246	IP6K2	51447	intron.utr3	0.412949	-	1838	89.79	143.85	74.55	143.37	10.57	0.11	0.11	0	2.9224e-11
chr3	52451722	52451769	PHF7	51533	intron	0.162304	+	1146	28.23	18.62	3.13	5.02	20.37	8.8	0.73	0.55	0.021902
chr3	9422441	9422480	THUMPD3	25917	intron	0.737533	+	1524	30.56	49.08	17.56	40.7	12.03	3.26	0.41	0.07	9.07048e-07
chr4	6987651	6987694	TBC1D14	57533	intron	0.414979	+	2123	44.16	16.43	37.37	16.32	6.79	0.11	0.16	0.01	0.000309056
chr4	76834819	76834860	NAAA	27163	intron.utr3	0.99723	-	1083	22.67	16.42	3.32	5.76	17.13	8.85	0.76	0.53	0.0177355
chr5	98204827	98204913	CHD1	1105	intron	0.800117	-	5133	64.11	422.59	54.83	376.09	4.92	8.32	0.08	0.02	0.00123109
chr6	131907897	131908025	MED23	9439	intron.utr3	0.999276	-	4146	69.79	138.74	2.67	36.72	67.12	102.02	0.96	0.73	8.80701e-11
chr6	83881016	83881063	PGM3	5238	intron	0.806344	-	1797	28.29	18.29	9.39	10.13	18.52	7.3	0.65	0.4	0.0249816
chr6	88408134	88408180	AKIRIN2	55122	intron	0.383987	-	612	73.78	100.12	47.2	73.64	24.62	18.58	0.33	0.19	0.0129574
chr7	44619500	44619550	TMED4	222068	intron.utr3	0.78903	-	711	111.13	312.73	102.06	306.33	7.66	2.45	0.07	0.01	0.039616
chr7	44871579	44871620	H2AFV	94239	intron	0.95086	-	407	104.95	304.84	50.29	259.06	6.65	12.06	0.06	0.04	0.00588579
chr7	44873831	44873958	H2AFV	94239	intron.utr3	0.95086	-	407	104.95	304.84	50.29	259.06	48	33.72	0.46	0.11	0
chr8	29939264	29939308	SARAF	51669	intron	0.10098	-	1020	383.33	1823.37	327.2	1749.29	43.86	38.45	0.12	0.02	8.6996e-08
chr8	38122261	38122301	PPAPDC1B	84513	intron.utr3	0.817045	-	880	360.34	108.68	224.32	35.77	15.63	0.43	0.05	0.01	0.00329756
chr9	131085820	131085861	COQ4	51117	intron	0.253133	+	798	62.81	16.22	54.54	15.8	8.27	0.43	0.13	0.03	0.0185188
chr9	7170873	7170920	KDM4C	23081	intron	0.945971	+	3276	108.19	74.57	91.25	63.26	11.55	1.92	0.11	0.03	0.00198167
chr9	91992157	91992343	SEMA4D	10507	intron.utr3	0.823735	-	3143	196.91	166.45	13.6	29.64	182.81	135.42	0.93	0.82	0.0024775
chrX	23801781	23801981	SAT1	6303	intron	0.228682	+	516	195.87	349.15	183.09	332.5	8.75	7.15	0.05	0.02	0.0283222

## Sheet: GCB.VS.NB_HighIpA
seqnames	start	end	symbol	entrez.id	exon.anno	RetainedCDR	strand	TotalCDR	NB.gene.TPM	GCB.gene.TPM	NB.UTR3.TPM	GCB.UTR3.TPM	NB.TPM	GCB.TPM	NB.usage	GCB.usage	GCB.VS.NB.padjust
chr1	150596091	150596128	ENSA	2029	intron.utr3	0.973244	-	598	140	204.06	132.06	179.53	2.31	14.03	0.02	0.07	0.00164804
chr1	207685034	207685075	CR1	1378	intron	0.0651941	+	7470	325.31	80.86	309.53	67.24	15.78	13.62	0.05	0.17	0.000264677
chr1	45187516	45187564	C1orf228	339541	intron	0.547241	+	1323	441.38	1044.01	89.92	21.71	351.46	1022.3	0.79	0.98	5.24716e-07
chr1	45241571	45241765	RPS8	6202	intron	0.00637959	+	627	1869.34	1241.08	1501.5	905.12	3.71	36.45	0	0.03	0
chr1	6932031	6932077	CAMTA1	23261	intron.utr3	0.047619	+	5103	32.24	50.73	4.62	1.61	17.27	34.9	0.53	0.69	0.0276281
chr10	75203551	75203590	PPP3CB	5532	intron.utr3	0.881047	-	1757	79.13	105.84	67.55	68.1	8.67	33.64	0.11	0.32	0.000143096
chr11	118888264	118888376	RPS25	6230	intron	0.261905	-	378	207.42	334.77	81.3	34.67	4.24	6.24	0.05	0.15	0.0378494
chr12	46316143	46316342	SCAF11	9169	intron	0.96653	-	4392	229.09	164.89	199.56	127.31	6.97	15.3	0.03	0.1	0.00319453
chr12	6602055	6602284	MRPL51	51258	intron	0.204134	-	387	62.19	278.46	56.82	191.83	0.95	21.56	0.02	0.1	5.67809e-05
chr13	111545050	111545097	ANKRD10	55608	intron.utr3	0.578482	-	1357	402.78	238.99	251.34	106.05	151.43	132.94	0.38	0.56	0.00739133
chr13	51530604	51530639	RNASEH2B	79621	intron.utr3	0.966049	+	972	51.6	54.2	12.82	5.68	26.16	35.15	0.59	0.82	0.0334345
chr14	102290755	102290803	PPP2R5C	5527	intron	0.228996	+	1952	129.37	326.01	45.05	47.24	3.18	11.91	0.03	0.04	0.0436587
chr14	102378801	102378960	PPP2R5C	5527	intron.utr3	0.872439	+	1952	129.37	326.01	45.05	47.24	41.12	188.71	0.33	0.62	1.63081e-07
chr14	104152527	104152562	KLC1	3831	intron.utr3	0.890476	+	1890	119.14	141.57	82.76	76.98	8.39	39.05	0.07	0.28	1.03234e-06
chr14	23565739	23565770	C14orf119	55017	intron	0	+	423	26.17	32.61	23.57	21.38	2.59	11.24	0.11	0.35	0.00640887
chr14	51192551	51192595	NIN	51199	intron.utr3	0.967919	-	6546	110.47	143.94	76.77	77.6	8.43	26.44	0.08	0.2	0.00394322
chr16	2291681	2291747	ECI1	1632	intron	0.816282	-	909	29	37.98	27.46	30.29	1.54	7.69	0.05	0.21	0.0216012
chr16	3711002	3711059	TRAP1	10131	intron	0.917258	-	2115	51.61	84.41	44.91	34.96	1.72	12.85	0.03	0.15	6.07109e-06
chr16	3715438	3715471	TRAP1	10131	intron	0.653901	-	2115	51.61	84.41	44.91	34.96	3.11	34.36	0.06	0.41	4.5608e-13
chr16	57095863	57095913	NLRC5	84166	intron	0.741653	+	5601	106.06	30.69	93.41	13.27	10.18	14.81	0.1	0.48	5.85958e-09
chr17	79477826	79478043	ACTG1	71	intron	0.87234	-	1128	1432.01	4573.64	1424.27	4316.2	6.92	220.83	0	0.05	0
chr18	77227953	77227996	NFATC1	4772	intron.utr3	0.751594	+	2979	43.54	40.64	25.68	13.88	17.33	26.52	0.4	0.65	0.0195707
chr19	10796405	10796441	ILF3	3609	intron.utr3	0.773271	+	2761	260.12	349.82	196.52	201.08	56.21	134.91	0.22	0.4	0.00139917
chr19	1272785	1272830	CIRBP	1153	intron.utr3	0.994438	+	899	841.22	922.68	163.38	139.83	11.86	145.26	0.01	0.16	0
chr19	49119146	49119392	RPL18	6141	intron	0.742504	-	567	1931.94	1723.26	1891.53	1649.55	38.76	71.11	0.02	0.04	0.0103016
chr2	197855139	197855189	ANKRD44	91526	intron	0.980241	-	2986	131.74	86.44	121.9	67.35	1.68	11.05	0.01	0.12	1.73864e-06
chr2	197964206	197964271	ANKRD44	91526	intron.utr3	0.369725	-	2986	131.74	86.44	121.9	67.35	2.05	5.65	0.02	0.07	0.0151707
chr2	231041192	231041227	SP110	3431	intron.utr3	0.751351	-	2220	430.25	106.28	242.74	53.07	42.87	20.47	0.15	0.27	0.0256913
chr2	231396260	231396296	SP100	6672	intron	0.825657	+	3235	354.64	145.73	145.73	60.35	5.21	10.38	0.02	0.08	0.000953139
chr2	24462186	24462235	ITSN2	50618	intron	0.695238	-	5145	274.04	334.43	108.37	125.48	1.73	11.14	0.01	0.04	0.00492743
chr2	61672010	61672064	USP34	9736	intron	0.00404097	-	10641	111.13	251.18	98.27	194.72	0.14	33.04	0	0.13	9.96094e-06
chr2	70451560	70451606	TIA1	7072	intron	0.408269	-	1161	212.15	169.72	193.43	134.93	18.72	34.79	0.09	0.2	0.00502223
chr21	45646728	45646781	ICOSLG	23308	intron.utr3	0.965994	-	941	137.41	67.96	66.96	26.32	23.82	22.65	0.17	0.33	0.0251518
chr21	48069758	48069801	PRMT2	3275	intron	0.420849	+	1554	81.29	62.45	27.39	12.4	12.92	16.66	0.16	0.39	0.0328441
chr22	18342929	18342977	MICAL3	57553	intron.utr3	0.479037	-	6726	174.56	120.39	163.69	95.09	10.11	24.9	0.06	0.21	4.31368e-05
chr22	44580097	44580136	PARVG	64098	intron	0.0793173	+	996	194.87	69.53	177.51	50.1	15.14	10.48	0.08	0.18	0.0475653
chr3	40502911	40503145	RPL14	9045	intron	0.465438	+	651	192.05	253.07	185.77	220.3	6.28	32.77	0.03	0.13	1.63979e-05
chr3	53262136	53262362	TKT	7086	intron	0.792722	-	1896	89.4	234.51	87.78	208.96	1.61	22.16	0.02	0.1	4.5467e-05
chr5	159518350	159518386	PWWP2A	114825	intron.utr3	0.944213	-	2402	26.06	29.25	15.57	7.85	7.77	18.12	0.33	0.68	0.00332317
chr5	170833683	170833730	NPM1	4869	intron.utr3	0.872483	+	894	54.45	138.73	24.63	29.79	29.59	77.44	0.54	0.72	0.0396208
chr6	30612410	30612447	ATAT1	79969	intron.utr3	0.783273	+	1375	26.66	18.85	17.53	6.99	9.13	11.86	0.34	0.63	0.0440708
chr6	33243585	33243808	RPS18	6222	intron	0.411765	+	459	75.33	212.32	36.24	23.81	39.09	188.51	0.52	0.88	4.645e-11
chr6	86324252	86324288	SYNCRIP	10492	intron.utr3	0.978056	-	1914	132.23	209.97	97.56	119.35	4.28	19.58	0.03	0.1	0.00138311
chr7	150909579	150909647	ABCF2	10061	intron.utr3	0.980618	-	1909	40.64	40.59	5.5	0.56	6.33	12.22	0.16	0.3	0.00162435
chr7	2078454	2078499	MAD1L1	8379	intron	0.591028	-	2296	20.11	25.08	19.82	18.81	0	5.48	0	0.26	6.83426e-06
chr7	44619500	44619550	TMED4	222068	intron.utr3	0.78903	-	711	111.13	50.16	102.06	37.42	7.66	10.65	0.07	0.22	0.00502223
chr7	44873831	44873958	H2AFV	94239	intron.utr3	0.95086	-	407	104.95	404.46	50.29	109.8	48	262.97	0.46	0.65	0.000854473
chr8	144663269	144663450	EEF1D	1936	intron	0.713477	-	1944	943.51	512.34	926.62	477.92	0.3	12.36	0	0.03	1.40332e-14
chr8	97243847	97244156	UQCRB	7381	intron	0.545455	-	473	56.73	81.24	46.81	53.11	9.91	28.13	0.18	0.35	0.0238752
chr9	6723964	6724007	KDM4C	23081	intron	0.0149573	+	3276	108.19	65.25	91.25	52.31	2.93	10.21	0.03	0.16	0.000356868
chrX	15848185	15848228	AP1S2	8905	intron	0.881988	-	483	92.71	45.19	80.21	8.64	12.5	36.55	0.14	0.81	0

## Sheet: GCB.VS.NB_LowIpA
seqnames	start	end	symbol	entrez.id	exon.anno	RetainedCDR	strand	TotalCDR	NB.gene.TPM	GCB.gene.TPM	NB.UTR3.TPM	GCB.UTR3.TPM	NB.TPM	GCB.TPM	NB.usage	GCB.usage	GCB.VS.NB.padjust
chr1	1552659	1552700	MIB2	142678	intron	0.0874572	+	3213	33.02	29.19	26.19	28.3	6.83	0.89	0.21	0.03	0.00882121
chr1	167634627	167634668	RCSD1	92241	intron	0.00479616	+	1251	425.02	286.63	302.65	262.26	24.77	4.64	0.06	0.02	0.000143096
chr1	206629434	206629505	SRGAP2	23380	intron.utr3	0.761199	+	2969	28.03	17.23	14.58	13.65	13.45	3.58	0.48	0.21	0.0439519
chr1	78470041	78470092	DNAJB4	11080	intron	0.0823529	+	1105	42.01	17.61	8.45	11.89	31.33	5.16	0.74	0.28	2.08152e-05
chr10	102673603	102673643	FAM178A	55719	intron.utr3	0.0526172	+	3649	52.32	62.78	42.62	58.87	9.7	3.91	0.19	0.06	0.0334345
chr10	26791963	26792003	APBB1IP	54518	intron	0.226387	+	2001	73.4	63.61	51.62	43.95	9.91	1.81	0.15	0.04	0.0163481
chr10	92987640	92987698	PCGF5	84333	intron	0.145266	+	771	54.46	126.16	46.52	119.78	7.71	5.49	0.14	0.04	0.0151707
chr11	128595456	128595505	FLI1	2313	intron	0.0129403	+	1391	115.49	73.25	109.64	72.79	5.85	0.46	0.05	0.01	0.0203804
chr11	33162979	33163019	CSTF3	1479	intron.utr3	0.141522	-	2247	39.25	54.48	24.72	44.59	13.93	7.98	0.35	0.15	0.0171414
chr11	58296328	58296374	LPXN	9404	intron	0.647603	-	1189	421.37	590.31	407.26	581.24	13.72	7.98	0.03	0.01	0.0475653
chr11	85753434	85753478	PICALM	8301	intron	0.0655572	-	1983	62.13	120.7	49.43	112.28	12.7	8.42	0.21	0.07	0.00492743
chr12	56307614	56307666	WIBG	84305	intron	0.109399	-	649	73.23	182.71	60.64	172.13	12.59	10.58	0.18	0.06	0.00319453
chr13	115008927	115008973	CDC16	8881	intron	0.339775	+	1863	65.34	49.51	52.35	41.07	11.82	2.76	0.19	0.06	0.0385305
chr13	27744232	27744275	USP12	219333	intron	0.0431267	-	1113	41.66	74.73	24.75	60.39	15.22	9.64	0.37	0.13	0.0139665
chr14	50050299	50050339	RPS29	6235	intron.utr3	0.802817	-	213	9268.58	3250.72	19.28	29.95	9248.28	3220.21	1	0.99	7.829e-07
chr15	80212629	80212681	ST20	400410	intron	0	-	240	25.31	20.84	13.53	13.02	7.82	1.28	0.31	0.06	0.0290349
chr16	24560662	24560719	RBBP6	5930	intron.utr3	0.0657096	+	5433	185.87	103.35	77.23	61.02	15.72	4.43	0.11	0.05	0.0443535
chr16	24566220	24566259	RBBP6	5930	intron	0.0739923	+	5433	185.87	103.35	77.23	61.02	28.82	8.42	0.19	0.1	0.0139665
chr16	58657158	58657202	CNOT1	23019	intron	0	-	7353	165.7	172.94	147.21	164.99	16.14	3.98	0.1	0.02	0.0216012
chr17	29630573	29630618	NF1	4763	intron	0.570563	+	8581	37.99	75.53	18.38	55.29	10.09	10.71	0.27	0.14	0.0323265
chr17	38286513	38286554	MSL1	339287	intron	0.554924	+	1056	147.37	64.53	57.27	43.87	81.46	15.07	0.55	0.23	1.10608e-05
chr19	15357864	15357917	BRD4	23476	intron.utr3	0.553732	-	4327	270.84	314.59	132.51	170.18	48.82	22.92	0.27	0.12	0.0016572
chr19	21591550	21591600	ZNF493	284443	intron.utr3	0.130872	+	2384	21.68	12.66	12.52	11.24	9.16	1.41	0.42	0.11	0.0195707
chr19	34694756	34694807	LSM14A	26065	intron	0.293079	+	1416	185.05	494.67	168.4	471.11	14.73	18.1	0.08	0.04	0.0328441
chr19	38398331	38398374	SIPA1L3	23094	intron	0	+	5346	119.42	93.32	109.74	92.2	9.68	1.12	0.08	0.01	0.00319453
chr19	5141458	5141511	KDM4B	23030	intron	0.77484	+	3291	161.52	83.68	127.1	73.3	25.9	5.48	0.16	0.07	0.0242798
chr2	128492960	128493052	WDR33	55339	intron.utr3	0.255661	-	4416	92.46	90.51	43.02	54.33	28.3	8.6	0.38	0.13	0.000289553
chr2	196525590	196525634	SLC39A10	57181	intron	0	+	2496	85.29	27.12	58.47	25.08	26.52	1.35	0.29	0.05	0.0175274
chr2	197034896	197034941	STK17B	9262	intron	0	-	1119	683.84	599.07	661.65	584.91	19.24	3.12	0.03	0.01	0.0103469
chr2	214182654	214182692	SPAG16	79582	intron.utr3	0.288703	+	1912	9.09	27.39	0	2.23	7.86	19.21	0.86	0.7	0.0238752
chr2	45880308	45880350	PRKCE	5581	intron	0.157182	+	2214	50.3	41.64	18.41	30.41	28.42	6.38	0.56	0.15	1.86681e-06
chr20	33931920	33931959	UQCC1	55245	intron	0.636667	-	900	37.14	47.02	27.36	41.96	8.05	3.32	0.22	0.07	0.0334345
chr20	61518570	61518608	DIDO1	11083	intron.utr3	0.535678	-	6853	93.92	84.96	20.16	38.8	11.42	6.18	0.12	0.07	0.014975
chr20	61536358	61536479	DIDO1	11083	intron.utr3	0.246461	-	6853	93.92	84.96	20.16	38.8	50.65	36.44	0.54	0.43	0.005886
chr20	61559988	61560031	DIDO1	11083	intron	0	-	6853	93.92	84.96	20.16	38.8	10.74	2.99	0.12	0.04	0.000448065
chr21	33053686	33053727	SCAF4	57466	intron	0.722416	-	3444	83.1	171.64	58.9	149.08	13.66	11.94	0.17	0.07	0.0254996
chr21	34896322	34896363	GART	2618	intron.utr3	0.428713	-	3037	43.48	69.19	17.62	42.99	23.02	23.67	0.53	0.34	0.0359699
chr22	38887941	38887988	DDX17	10521	intron	0.658925	-	2196	37.58	55.31	19.22	45.05	9.71	2.6	0.31	0.05	0.000125086
chr3	187462949	187462993	BCL6	604	intron	0	-	2121	62.63	517.72	54.07	512.99	8.55	4.73	0.14	0.01	1.75675e-09
chr3	197680894	197680950	IQCG	84223	intron	0	-	1377	45.85	57.05	37.43	53.24	6.53	2.27	0.14	0.04	0.036267
chr3	45750213	45750435	SACM1L	22908	intron	0.188776	+	1764	46.73	67.71	40.18	65.58	6.55	2.14	0.15	0.03	0.014975
chr3	48965921	48966091	ARIH2	10425	intron	0.172065	+	1482	82.2	69.89	41.33	50.85	26.27	9.36	0.32	0.13	0.00290387
chr4	39030000	39030049	TMEM156	80008	intron	0.0987654	-	891	216.1	429.99	172.89	403.91	41.67	21.75	0.19	0.05	0.0083801
chr5	1488434	1488481	LPCAT1	79888	intron	0.415576	-	1605	111.26	199.91	98.92	197.58	12.34	2.34	0.11	0.01	0.0016572
chr6	2902693	2902751	SERPINB9	5272	intron	0	-	1131	186.38	124.2	157.79	114.37	9.95	1.64	0.06	0.01	0.017325
chr6	32793053	32793232	TAP2	6891	intron	0.985994	-	2142	308.66	221.86	0.21	4.56	99.65	59.61	0.33	0.27	0.00111845
chr6	42944559	42944598	PEX6	5190	intron	0.299694	-	2943	25.29	27.39	16.36	24.66	8.93	2.72	0.35	0.1	0.013698
chr6	88408134	88408180	AKIRIN2	55122	intron	0.383987	-	612	73.78	106.3	47.2	89.18	24.62	8.01	0.33	0.08	3.92408e-06
chr6	88874881	88875122	CNR1	1268	intron	0	-	1419	25.34	20.58	12.81	18.48	12.53	2.1	0.5	0.09	0.000310755
chr7	101893097	101893343	CUX1	1523	intron.utr3	0.854186	+	5363	33.73	245.62	9.69	104.45	7.11	24.45	0.21	0.1	0.00502223
chr7	104732009	104732053	KMT2E	55904	intron	0.308768	+	5577	131.55	105.75	109.62	94.88	12.17	2.63	0.1	0.03	0.0157295
chr7	157178968	157179011	DNAJB6	10049	intron.utr3	0.714567	+	1016	67.85	80.01	31.17	51.7	34.78	26.96	0.53	0.34	0.0467671
chr7	40037415	40037468	CDK13	8621	intron	0.449879	+	4539	77.22	151.32	60.39	132.82	6.88	3.91	0.09	0.03	0.024067
chr7	44529517	44529566	NUDCD3	23386	intron	0.176796	-	1086	236.14	248.18	36.54	62.17	13.12	3.91	0.06	0.02	0.000892597
chr7	45040620	45040661	CCM2	83605	intron	0.0210084	+	1428	103.1	174.19	93.2	171.17	9.9	3.02	0.1	0.02	0.00085692
chr8	37625204	37625295	PROSC	11212	intron	0.385266	+	828	45.6	46.62	32.17	40.61	13.07	5.38	0.29	0.11	0.0276281
chr9	2045984	2046022	SMARCA2	6595	intron	0.161852	+	4881	153.78	91.85	128.22	83.48	18.64	4.23	0.13	0.05	0.0328441
chr9	37166882	37166922	ZCCHC7	84186	intron	0.373775	+	1632	133.3	138.48	105.54	114.75	8.04	1.58	0.06	0.01	0.0103016
chr9	37186946	37186995	ZCCHC7	84186	intron	0.373775	+	1632	133.3	138.48	105.54	114.75	12.14	4.41	0.1	0.04	0.0328441
chr9	7170873	7170920	KDM4C	23081	intron	0.945971	+	3276	108.19	65.25	91.25	52.31	11.55	1.88	0.11	0.03	0.0387883
chrX	37648680	37648733	CYBB	1536	intron	0.14711	+	1713	482.36	419.31	452.77	408.21	20.21	4.6	0.04	0.01	0.0014766

## Sheet: PC.VS.NB_HighIpA
seqnames	start	end	symbol	entrez.id	exon.anno	RetainedCDR	strand	TotalCDR	NB.gene.TPM	PC.gene.TPM	NB.UTR3.TPM	PC.UTR3.TPM	NB.TPM	PC.TPM	NB.usage	PC.usage	PC.VS.NB.padjust
chr1	14114111	14114336	PRDM2	7799	intron.utr3	0.967427	+	5219	134.2	156.81	15.69	2.76	83.64	110.18	0.66	0.78	0.000218076
chr1	150723723	150723781	CTSS	1520	intron	0.629518	-	996	287.37	264.43	271.57	213.71	5.62	30.75	0.02	0.12	0.000101832
chr1	154235937	154235977	UBAP2L	9898	intron.utr3	0.881571	+	3386	155.98	45.6	99.18	14.73	55.47	30.87	0.36	0.68	0.000200657
chr1	156699323	156699478	RRNAD1	51093	intron	0.0777311	+	1428	69	25.1	64.01	11.6	4.98	13.5	0.07	0.57	1.27735e-07
chr1	157493605	157493647	FCRL5	83416	intron	0.744596	-	3007	410.35	116.88	291.99	18.23	71.55	43.29	0.18	0.54	6.89226e-13
chr1	157500584	157500635	FCRL5	83416	intron	0.559029	-	3007	410.35	116.88	291.99	18.23	1.89	6.34	0	0.08	4.05854e-09
chr1	157501755	157501793	FCRL5	83416	intron	0.559029	-	3007	410.35	116.88	291.99	18.23	7.76	5.82	0.02	0.07	0.00131137
chr1	157519279	157519335	FCRL5	83416	intron	0.017293	-	3007	410.35	116.88	291.99	18.23	6.49	3.82	0.02	0.05	0.000325363
chr1	160772453	160772527	LY9	4063	intron.utr3	0.277672	+	2096	97.52	35.14	54.31	4.88	43.21	30.26	0.42	0.86	1.62682e-05
chr1	161835708	161835754	ATF6	22926	intron	0.853949	+	2013	50.92	49.84	47.87	39.05	2.16	7.56	0.04	0.16	0.0161758
chr1	16768042	16768110	NECAP2	55707	intron	0.10245	+	898	84.1	26.51	79.9	17.07	4.21	9.45	0.05	0.38	0.000117308
chr1	171527395	171527600	PRRC2C	23215	intron	0.71268	+	8454	152.54	73.39	80.32	27.22	4.04	22.91	0.05	0.47	6.31561e-11
chr1	171696723	171696762	VAMP4	8674	intron	0.265258	-	426	30.08	14.48	28.68	4.84	0.95	6.57	0.03	0.45	1.46748e-06
chr1	178697659	178697893	RALGPS2	55103	intron	0	+	1752	356.24	108.71	329.34	27.07	26.9	81.63	0.07	0.67	0.00036552
chr1	179831581	179831619	TOR1AIP2	163590	intron.utr3	0.218905	-	1809	29.85	42.06	9.18	5.35	17.73	34.43	0.6	0.82	0.0400636
chr1	185274127	185274172	IVNS1ABP	10625	intron	0.396579	-	1929	142.64	244.05	137.72	204.92	4.39	35.9	0.03	0.15	3.28159e-06
chr1	21080552	21080595	HP1BP3	50809	intron	0.590253	-	1662	197.88	106.66	170.58	74.15	10.98	20.63	0.06	0.22	0.000209936
chr1	213180196	213180244	ANGEL2	90806	intron	0.437881	-	1642	48.28	17.1	43.41	6.7	4.58	10.21	0.09	0.57	6.47151e-06
chr1	22054347	22054391	USP48	84196	intron.utr3	0.467908	-	3116	59.18	52.2	47.67	24.55	3.56	9.05	0.07	0.2	0.00455662
chr1	22417253	22417294	CDC42	998	intron.utr3	0.864865	+	666	255.56	315.13	252.55	236.95	2.5	69.88	0.01	0.22	0
chr1	224322317	224322372	FBXO28	23219	intron	0.466125	+	1107	21.93	28.25	16.35	6.73	2.61	10	0.13	0.4	0.000531538
chr1	224322532	224322585	FBXO28	23219	intron	0.466125	+	1107	21.93	28.25	16.35	6.73	1.71	8.81	0.08	0.34	0.000246706
chr1	224563658	224563692	CNIH4	29097	intron.utr3	0.950226	+	442	21.21	35.65	6.11	1.14	15.1	34.5	0.71	0.97	0.00252368
chr1	230227720	230227773	GALNT2	2590	intron	0.0798611	+	1728	36.12	79.78	35.91	29.59	0.22	50.2	0.01	0.62	0
chr1	235375934	235375979	ARID4B	51742	intron	0.467378	-	3939	77.74	53	43.07	22.86	2.97	9.76	0.06	0.26	0.00134325
chr1	235989626	235989671	LYST	1130	intron	0.0168332	-	11406	62.35	67.05	34.84	3.66	19.77	32.34	0.32	0.55	1.07445e-08
chr1	235992121	235992159	LYST	1130	intron	0.0168332	-	11406	62.35	67.05	34.84	3.66	7.29	22.98	0.12	0.39	5.10615e-11
chr1	244819776	244819824	DESI2	51029	intron	0.0717949	+	585	22.88	29.47	21.15	19.04	1.73	10.43	0.07	0.35	0.00145726
chr1	246811494	246811533	CNST	163882	intron.utr3	0.844049	+	2193	29.16	10.47	25.1	2.56	3.24	6.26	0.11	0.6	6.94157e-05
chr1	25252975	25253018	RUNX3	864	intron	0.380551	-	1306	225.87	94.19	219.35	82.66	6.52	11.53	0.03	0.13	0.0355993
chr1	32841117	32841159	BSDC1	55108	intron	0.827846	-	1458	93.63	90.43	92.68	79.14	0.95	11.29	0.01	0.12	9.74275e-06
chr1	35482855	35482899	ZMYM6	9204	intron	0.107592	-	3978	32.61	17.96	17.64	2.91	2.79	9.17	0.14	0.77	1.59506e-05
chr1	36691491	36691538	THRAP3	9967	intron	0	+	2868	185.36	69.58	181.05	61.36	1.21	6.89	0.01	0.11	0.000154444
chr1	38311905	38311957	MTF1	4520	intron	0.180371	-	2262	10.38	15.15	9.93	9.16	0.45	5.98	0.04	0.43	0.00125684
chr1	45102100	45102163	RNF220	55182	intron	0.676785	+	1779	73.73	41.62	71.94	30.02	1.79	11.61	0.02	0.28	1.02919e-06
chr1	45187516	45187564	C1orf228	339541	intron	0.547241	+	1323	441.38	328.8	89.92	28.43	351.46	300.38	0.79	0.91	0.0112104
chr1	45241571	45241765	RPS8	6202	intron	0.00637959	+	627	1869.34	1217.69	1501.5	690.71	3.71	17.81	0	0.02	4.31891e-05
chr1	45243400	45243741	RPS8	6202	intron	0.617225	+	627	1869.34	1217.69	1501.5	690.71	354.23	489.98	0.19	0.4	0.0397064
chr1	6932031	6932077	CAMTA1	23261	intron.utr3	0.047619	+	5103	32.24	45.2	4.62	2.13	17.27	35.75	0.53	0.79	0.0379273
chr1	84670937	84670978	PRKACB	5567	intron.utr3	0.791845	+	1398	106.01	23.06	98.19	15.39	6.64	3.74	0.06	0.16	0.048497
chr10	100188910	100189054	HPS1	3257	intron.utr3	0.482697	-	2254	124.73	52.82	91.92	19.39	9.71	7.55	0.08	0.14	0.0102886
chr10	100201667	100201824	HPS1	3257	intron	0.0519077	-	2254	124.73	52.82	91.92	19.39	15.97	22.48	0.13	0.43	3.48061e-05
chr10	102746032	102746072	MRPL43	84545	intron.utr3	0.566038	-	901	83.01	22.51	6.67	0	34.02	18.8	0.42	0.82	0.00116012
chr10	104901813	104901870	NT5C2	22978	intron	0.0599051	-	1686	41.53	39.55	36.1	18.1	4.41	15.42	0.1	0.38	0.000102144
chr10	11252871	11252924	CELF2	10659	intron	0.2813	+	1877	167.91	100.04	161.89	85.33	6.02	14.71	0.04	0.14	0.00986741
chr10	112725740	112725791	SHOC2	8036	intron	0.401944	+	1749	105.9	56.11	101.08	44.11	1.61	10.07	0.02	0.18	4.81724e-06
chr10	114210445	114210482	VTI1A	143187	intron	0.138439	+	679	19.4	28.56	11.73	7.24	7.68	17.55	0.4	0.61	0.0263715
chr10	125842658	125842703	CHST15	51363	intron	0	-	1860	71.79	43.87	51.78	9.92	8.44	27.93	0.12	0.61	1.39238e-06
chr10	127430188	127430225	EDRF1	26098	intron	0.63788	+	3717	24.41	12.16	19.9	0.47	1.57	6.73	0.06	0.63	1.01697e-08
chr10	14566486	14566527	FAM107B	83641	intron	0.727088	-	982	191.47	136.89	174.94	101.99	8.96	25.02	0.05	0.18	0.000569543
chr10	22092715	22092762	DNAJC1	64215	intron	0.659459	-	1665	14.63	67.72	8.84	17.54	1.38	20.6	0.1	0.34	0.00915359
chr10	22154267	22154316	DNAJC1	64215	intron	0.587387	-	1665	14.63	67.72	8.84	17.54	0.37	9.6	0.03	0.16	0.000425247
chr10	28828843	28828890	WAC	51322	intron	0.140947	+	1944	114.9	95.64	107.59	75.24	4.08	17.21	0.04	0.21	0.000622652
chr10	30629085	30629124	MTPAP	55149	intron	0.317324	-	1749	32.93	38.72	26.19	21.84	6.74	16.88	0.2	0.43	0.0266193
chr10	30728797	30728842	MAP3K8	1326	intron	0.239316	+	1404	160.56	191.27	90.69	86.96	8.16	20.96	0.05	0.12	0.018687
chr10	32634042	32634086	EPC1	80314	intron	0.0620525	-	2514	136.4	234.24	90.45	62.83	34.42	124.98	0.24	0.54	5.94348e-05
chr10	32634305	32634344	EPC1	80314	intron	0.0620525	-	2514	136.4	234.24	90.45	62.83	10.09	39.63	0.07	0.17	0.00495058
chr10	73983863	73983910	ANAPC16	119504	intron	0.426426	+	333	343.77	96.48	293.82	79.04	22.53	13.03	0.07	0.14	0.0444602
chr10	89626752	89626797	PTEN	5728	intron	0.345465	+	1731	91.45	42.41	86.18	35.25	5.27	7.16	0.06	0.17	0.0360687
chr10	92987640	92987698	PCGF5	84333	intron	0.145266	+	771	54.46	82.02	46.52	35.67	7.71	43	0.14	0.52	1.66268e-07
chr10	98461563	98461607	PIK3AP1	118788	intron	0.177833	-	2418	236.28	26.61	227.33	19.99	8.95	6.62	0.04	0.25	6.98564e-05
chr11	107944754	107944789	CUL5	8065	intron	0.475032	+	2343	86.46	49.77	79.7	32.51	3.31	14.43	0.04	0.28	9.96469e-06
chr11	118352936	118352977	KMT2A	4297	intron	0.336605	+	11919	51.5	46.81	38.14	24.42	2.88	9.17	0.06	0.21	0.00314708
chr11	118888264	118888376	RPS25	6230	intron	0.261905	-	378	207.42	387.33	81.3	18.91	4.24	13.51	0.05	0.41	2.01657e-07
chr11	18356414	18356453	GTF2H1	2965	intron	0.0935033	+	1647	42.94	22.39	29.59	3.31	13.36	19.08	0.31	0.84	1.61874e-06
chr11	33765570	33765611	FBXO3	26273	intron	0.875789	-	1425	42.47	40.28	24.36	10.35	9.03	22.84	0.21	0.56	0.000292633
chr11	35198738	35198797	CD44	960	intron	0.104344	+	2233	323.68	281.34	315.65	241.03	4.1	21.96	0.01	0.09	1.41243e-05
chr11	3719204	3719405	NUP98	4928	intron	0.745388	-	5475	88.27	79.2	67.21	9.68	3.89	21.03	0.04	0.27	2.99664e-14
chr11	3733066	3733108	NUP98	4928	intron.utr3	0.513973	-	5475	88.27	79.2	67.21	9.68	16.38	33.82	0.19	0.43	5.10615e-11
chr11	3798262	3798313	NUP98	4928	intron	0.0648402	-	5475	88.27	79.2	67.21	9.68	0.65	9.13	0.01	0.11	4.77187e-11
chr11	64852420	64852476	ZFPL1	7542	intron	0.109325	+	933	37.63	26.59	34.44	14.44	3.18	12.15	0.08	0.43	0.000111774
chr11	65154635	65154698	FRMD8	83786	intron	0.0609319	+	1395	89.54	27.93	85.99	15.97	3.55	11.96	0.04	0.42	8.44412e-08
chr11	66408596	66408656	RBM4	5936	intron	0.336327	+	1225	145.76	76.4	36.18	13.46	4.42	7.08	0.03	0.09	0.0167722
chr11	67933188	67933232	SUV420H1	51111	intron.utr3	0.443361	-	2666	42.56	20.89	19.06	2.36	22.55	14.32	0.53	0.7	0.00720707
chr11	73604421	73604467	PAAF1	80227	intron	0.262336	+	1216	11.01	8.27	6.42	1.34	4.58	6.93	0.42	0.84	0.0299634
chr11	74308059	74308112	POLD3	10714	intron	0.082798	+	1401	11.73	17.64	10.97	10.44	0.76	7.2	0.07	0.42	0.00890474
chr11	9223838	9223946	DENND5A	23258	intron	0.2456	-	3864	48.73	81.65	47.52	52.32	1.21	29.34	0.02	0.35	2.308e-11
chr12	100463689	100463726	UHRF1BP1L	23074	intron.utr3	0.355379	-	4415	14.47	24.38	13.59	12.7	0.87	11.69	0.06	0.53	2.94394e-05
chr12	110385873	110385911	GIT2	9815	intron.utr3	0.615584	-	2310	140.67	35.58	82.3	13.07	58.38	22.51	0.41	0.63	0.018845
chr12	112813528	112813573	HECTD4	283450	intron	0	-	12848	73.44	19.87	71.63	8.3	0.85	11.57	0.01	0.58	0.000235801
chr12	118692284	118692324	TAOK3	51347	intron	0.0433213	-	2770	183.6	62.67	169.65	47.87	6.67	10.23	0.04	0.18	0.000531538
chr12	11993756	11993799	ETV6	2120	intron	0.241354	+	1359	77.21	42.41	73.78	32.01	1.27	7.28	0.02	0.18	8.09467e-05
chr12	122852077	122852129	CLIP1	6249	intron	0.152189	-	4317	15.48	22.68	10.97	9.96	0.96	9.92	0.08	0.5	0.000461151
chr12	123361912	123361950	VPS37B	79720	intron	0.129371	-	858	50.28	222.3	34.98	137.51	3.48	41.38	0.06	0.2	0.0182749
chr12	131304749	131304917	STX2	2054	intron	0.216931	-	945	7.15	22.11	6.48	6.34	0.67	15.77	0.09	0.69	1.74652e-05
chr12	133330878	133330930	ANKLE2	23141	intron	0.227192	-	2817	86.54	95.72	76.85	15.47	6.54	76.79	0.08	0.83	0
chr12	133389544	133389676	GOLGA3	2802	intron	0.111974	-	4635	85.14	46.26	81.05	34.07	4.09	12.19	0.05	0.27	0.000987464
chr12	14529885	14529922	ATF7IP	55729	intron	0	+	3878	111.49	49.14	97.55	27.87	3.15	6.65	0.03	0.14	0.00104838
chr12	14635453	14635508	ATF7IP	55729	intron	0.862558	+	3878	111.49	49.14	97.55	27.87	4.64	9.3	0.04	0.18	0.000369633
chr12	22797305	22797348	ETNK1	55500	intron.utr3	0.534756	+	1453	173.11	26.25	165.06	9.57	6.96	15.62	0.04	0.59	1.72418e-10
chr12	32261681	32261726	BICD1	636	intron	0.0727459	+	2928	17.51	20.94	5.46	2.12	7.79	16.49	0.45	0.79	0.031986
chr12	42618172	42618236	YAF2	10138	intron	0.386041	-	917	24.45	25.19	20.21	15.31	0.39	8.7	0.02	0.36	0.0101179
chr12	42756050	42756095	PPHLN1	51535	intron	0.202148	+	1583	124.65	43.86	27.76	1.5	3.18	9.93	0.03	0.22	7.7583e-09
chr12	46316143	46316342	SCAF11	9169	intron	0.96653	-	4392	229.09	53.19	199.56	33.72	6.97	4.84	0.03	0.09	0.0208967
chr12	49316349	49316451	FKBP11	51303	intron	0.669196	-	659	28.46	642.51	26.49	536.06	1.82	103.93	0.07	0.17	0.00344239
chr12	50839611	50839668	LARP4	113251	intron	0.374147	+	2197	11.85	13.26	11.03	6.14	0.15	5.51	0.01	0.42	2.69635e-05
chr12	56307614	56307666	WIBG	84305	intron	0.109399	-	649	73.23	40.57	60.64	23.09	12.59	17.47	0.18	0.44	0.0031992
chr12	72059167	72059210	THAP2	83591	intron	0.103348	+	687	20.11	70.25	7.82	0.98	10.23	55.49	0.57	0.98	3.24446e-06
chr12	80061255	80061301	PAWR	5074	intron	0.504399	-	1023	52.97	26.25	43.9	4.25	2.13	17	0.04	0.67	1.91858e-05
chr12	9875095	9875287	CLECL1	160365	intron.utr3	0.823529	-	612	48.11	15.8	27.59	2.64	20	11.27	0.43	0.74	0.00322156
chr12	98929367	98929406	TMPO	7112	intron.utr3	0.722704	+	2885	145.86	91	131.92	49.82	12.46	38.22	0.09	0.44	3.23091e-09
chr13	107210054	107210096	ARGLU1	55082	intron	0.69708	-	822	566.81	284.56	553.82	264.18	3.81	9.68	0.01	0.05	0.00826165
chr13	111545050	111545097	ANKRD10	55608	intron.utr3	0.578482	-	1357	402.78	109.63	251.34	39.95	151.43	69.68	0.38	0.65	0.000141756
chr13	113884483	113884528	CUL4A	8451	intron	0.222222	+	2304	72.43	60.54	64.48	15.72	7.35	40.89	0.1	0.68	4.53438e-15
chr13	114240443	114240479	TFDP1	7027	intron	0.00973236	+	1233	32.17	66.86	27.78	31.84	4.39	35.02	0.14	0.52	4.12159e-06
chr13	20222485	20222588	MPHOSPH8	54737	intron	0.471545	+	2583	113.29	27.81	76.34	7.45	2.28	13.78	0.02	0.6	4.55471e-10
chr13	20596887	20596925	ZMYM2	7750	intron	0.383164	+	4134	67.02	34.26	58.46	20.68	6.14	7.87	0.09	0.25	0.0163316
chr13	27649002	27649055	USP12	219333	intron	0.837376	-	1113	41.66	72.03	24.75	42.14	0.59	8.03	0.01	0.12	0.0028776
chr13	32999065	32999208	N4BP2L1	90634	intron	0.215403	-	831	71.48	40.73	48.99	8.41	22.49	32.31	0.3	0.81	6.8572e-05
chr13	41932815	41932853	NAA16	79612	intron.utr3	0.490868	+	2628	28.73	35.86	26.49	22.12	2.02	9.37	0.07	0.26	0.00428851
chr13	46039911	46039947	COG3	83548	intron	0.0699638	+	2487	50.31	88.31	38.72	24.45	2.16	5.71	0.04	0.07	0.0380184
chr13	46040708	46040758	COG3	83548	intron	0.0699638	+	2487	50.31	88.31	38.72	24.45	9.43	58.15	0.19	0.65	2.95508e-05
chr13	51530604	51530639	RNASEH2B	79621	intron.utr3	0.966049	+	972	51.6	20.98	12.82	0.67	26.16	15.58	0.59	0.9	0.00174715
chr14	102232972	102233019	PPP2R5C	5527	intron	0.0476434	+	1952	129.37	96.91	45.05	9.61	14.8	14.08	0.12	0.14	0.0240585
chr14	102233340	102233383	PPP2R5C	5527	intron	0.0476434	+	1952	129.37	96.91	45.05	9.61	6.08	8.06	0.05	0.09	0.0378444
chr14	102290755	102290803	PPP2R5C	5527	intron	0.228996	+	1952	129.37	96.91	45.05	9.61	3.18	13.31	0.03	0.15	3.02876e-08
chr14	102302857	102302901	PPP2R5C	5527	intron	0.228996	+	1952	129.37	96.91	45.05	9.61	11.77	12.13	0.1	0.14	0.00461142
chr14	102304761	102304802	PPP2R5C	5527	intron	0.228996	+	1952	129.37	96.91	45.05	9.61	3.02	11.45	0.02	0.13	2.81723e-07
chr14	102676824	102676861	WDR20	91833	intron.utr3	0.940549	+	1968	23.65	26.38	10.63	3.62	6.59	11.26	0.28	0.46	0.0188051
chr14	104152527	104152562	KLC1	3831	intron.utr3	0.890476	+	1890	119.14	46.54	82.76	23.6	8.39	10.19	0.07	0.23	0.00302512
chr14	21730967	21731014	HNRNPC	3183	intron	0	-	921	323.57	272.53	299.74	210.28	4.01	19.12	0.01	0.07	0.0188051
chr14	21731294	21731332	HNRNPC	3183	intron	0	-	921	323.57	272.53	299.74	210.28	12.98	30.14	0.04	0.12	0.0271655
chr14	45406899	45406959	KLHL28	54813	intron	0.535267	-	1758	41.01	48.05	35	30.27	4.24	13.45	0.1	0.27	0.0106384
chr14	50098479	50098512	DNAAF2	55172	intron	0.74105	-	2514	32.34	110.98	23.09	56.1	0.67	11.88	0.03	0.18	0.00744697
chr14	50622612	50622830	SOS2	6655	intron	0.514379	-	3999	32.61	51.49	27.85	23.13	2.09	14.24	0.06	0.29	8.37317e-05
chr14	50663982	50664028	SOS2	6655	intron	0.127532	-	3999	32.61	51.49	27.85	23.13	2.66	14.12	0.08	0.25	0.000918176
chr14	50978995	50979037	MAP4K5	11183	intron	0.042503	-	2541	41.34	41.7	40.58	26.72	0.68	7.71	0.02	0.2	4.37308e-05
chr14	51192551	51192595	NIN	51199	intron.utr3	0.967919	-	6546	110.47	28.02	76.77	8.38	8.43	4.8	0.08	0.17	0.00756116
chr14	51258766	51258810	NIN	51199	intron	0.0664528	-	6546	110.47	28.02	76.77	8.38	1.1	8.86	0.01	0.33	1.37441e-10
chr14	60754140	60754179	PPM1A	5494	intron.utr3	0.858375	+	1391	36.81	108.54	33.16	97.24	0.37	5.98	0.01	0.06	0.0318028
chr14	69261467	69261515	ZFP36L1	677	intron	0.0612745	-	1224	1551.68	175.55	1536.36	166.5	15.32	9.05	0.01	0.05	9.27716e-05
chr14	75593051	75593108	NEK9	91754	intron	0.0735887	-	2976	79	21.88	70.32	8.97	5.49	8.89	0.07	0.4	8.98394e-06
chr14	89878190	89878236	FOXN3	1112	intron	0.368635	-	1473	64.65	249.28	46.18	14.32	16.85	225.05	0.25	0.94	0
chr14	91844990	91845028	CCDC88C	440193	intron	0.0443568	-	6087	179.21	161.16	174.32	148.99	4.23	11.11	0.02	0.07	0.0281389
chr14	92504999	92505038	TRIP11	9321	intron	0.0234007	-	5940	38.57	22.25	23.05	3.27	5.76	11.38	0.19	0.56	9.53507e-06
chr14	92505459	92505507	TRIP11	9321	intron	0.0234007	-	5940	38.57	22.25	23.05	3.27	1.52	5.98	0.05	0.29	0.000142703
chr14	95914367	95914409	SYNE3	161176	intron	0.494877	-	2928	33.01	34.95	30.95	19.88	2.06	15.07	0.06	0.43	0.00886601
chr15	100186525	100186565	MEF2A	4205	intron	0.155797	+	1656	156.09	64.21	151.74	33.91	0.21	15.94	0	0.25	0
chr15	100235408	100235448	MEF2A	4205	intron	0.601449	+	1656	156.09	64.21	151.74	33.91	2.79	7.91	0.02	0.12	1.23284e-05
chr15	102260736	102260818	TARSL2	123283	intron	0.234952	-	2409	10.54	18.82	7.77	0.95	0.83	10.67	0.08	0.59	1.07452e-06
chr15	35220407	35220451	AQR	9716	intron	0.227456	-	4458	36.66	36.3	36	18.11	0.66	18.19	0.02	0.5	1.39673e-12
chr15	41564529	41564571	CHP1	11261	intron	0.69898	+	588	21.15	58.7	20.85	44.78	0.3	13.93	0.01	0.23	3.98402e-06
chr15	42853834	42853884	HAUS2	55142	intron.utr3	0.599749	+	797	30.93	56.85	29.2	37.76	1.2	18.1	0.04	0.33	1.89651e-06
chr15	43313285	43313321	UBR1	197131	intron	0.56	-	5250	39.54	10.43	31.29	4.88	6.5	3.93	0.17	0.46	0.0417398
chr15	45893605	45893651	BLOC1S6	26258	intron	0.521104	+	616	50.67	57.99	49.78	30.1	0.39	21.36	0.01	0.37	0
chr15	52853453	52853492	ARPP19	10776	intron	0.257576	-	396	87.34	159.97	83.79	137.98	1.29	15.39	0.02	0.1	0.00536233
chr15	64716524	64716566	TRIP4	9325	intron	0.84937	+	1746	19.71	13.46	12.83	4.41	6.88	9.05	0.35	0.68	0.0437229
chr15	65804195	65804342	DPP8	54878	intron	0.11383	-	2697	51.31	22.35	50.32	14.59	0.99	7.75	0.02	0.35	0.000433274
chr15	90934045	90934188	IQGAP1	8826	intron	0.031162	+	4974	210.13	225.46	160.47	59.87	18.88	128.13	0.08	0.58	0.000681041
chr15	93492419	93492460	CHD2	1106	intron.utr3	0.274267	+	5491	128.46	78.74	110.19	56.33	10.67	16.15	0.09	0.22	0.0119824
chr16	10481551	10481595	ATF7IP2	80063	intron	0	+	2049	107.5	65.14	28.09	1.97	79.4	63.17	0.72	0.97	0.000175884
chr16	11799554	11799597	TXNDC11	51061	intron	0.268087	-	2958	51.54	180.91	48.36	87.92	0	25.38	0	0.18	0
chr16	11813396	11813432	TXNDC11	51061	intron	0.268087	-	2958	51.54	180.91	48.36	87.92	0.6	10.28	0.01	0.08	0.00122187
chr16	24566220	24566259	RBBP6	5930	intron	0.0739923	+	5433	185.87	208.25	77.23	44.07	28.82	35.91	0.19	0.22	0.0274126
chr16	24571056	24571118	RBBP6	5930	intron	0.165838	+	5433	185.87	208.25	77.23	44.07	19.38	73.68	0.13	0.42	7.86612e-09
chr16	30742793	30742831	SRCAP	10847	intron	0.632106	+	9693	98.54	80.82	92.06	59.25	2.3	7.09	0.02	0.09	0.0107644
chr16	30955498	30955537	FBXL19	54620	intron	0.809113	+	2085	28.04	15.64	18.22	3.82	9.82	11.82	0.35	0.73	0.00704651
chr16	50344387	50344435	ADCY7	113	intron.utr3	0.67062	+	3288	72.86	12.44	66.14	7.64	6.72	4.8	0.09	0.39	0.00302179
chr16	50821600	50821658	CYLD	1540	intron	0.710902	+	2871	77.37	113.45	74.39	99.87	2.08	11.26	0.03	0.1	0.00892066
chr16	56472821	56472861	NUDT21	11051	intron	0.688596	-	684	74.13	73.69	71.52	59.35	2.61	14.34	0.04	0.2	0.000549541
chr16	56969164	56969468	HERPUD1	9709	intron	0.191327	+	1176	128.58	1105.5	120.09	993.53	0.8	18.02	0.01	0.02	0.0487256
chr16	58657158	58657202	CNOT1	23019	intron	0	-	7353	165.7	95.17	147.21	23.5	16.14	70.06	0.1	0.74	0
chr16	67936984	67937045	PSKH1	5681	intron	0	+	1275	22.2	11.02	20.71	4.41	1.49	6.62	0.07	0.6	5.62153e-05
chr16	84649617	84649662	COTL1	23406	intron	0.37296	-	429	555.38	169.7	544.37	134.94	11.01	34.76	0.02	0.19	0.000209966
chr16	84780420	84780456	USP10	9100	intron	0.504115	+	2430	29.9	31.4	27.36	5.59	2.41	24.48	0.08	0.79	2.5846e-13
chr16	88728512	88728559	MVD	4597	intron	0.0581879	-	1203	49.18	57.73	37.8	8.97	11.38	48.76	0.23	0.84	6.52057e-12
chr16	89493022	89493080	ANKRD11	29123	intron	0	-	7992	142.76	71.65	61.04	27.1	0.43	9.29	0	0.16	2.22282e-08
chr16	90025715	90025770	DEF8	54849	intron.utr3	0.479926	+	1619	85.37	29.45	72.86	11.66	12.21	15.58	0.15	0.58	3.79731e-06
chr16	9199122	9199163	C16orf72	29035	intron	0.704106	+	828	188.1	313.88	40.78	21.98	4.15	14.86	0.02	0.04	0.000226308
chr16	9200568	9200617	C16orf72	29035	intron	0.704106	+	828	188.1	313.88	40.78	21.98	10.68	65.77	0.06	0.21	1.11872e-06
chr16	9205717	9205755	C16orf72	29035	intron	0.704106	+	828	188.1	313.88	40.78	21.98	13.79	35.13	0.07	0.11	0.000858366
chr16	9205918	9205957	C16orf72	29035	intron	0.704106	+	828	188.1	313.88	40.78	21.98	63.47	117.5	0.34	0.38	0.000229206
chr17	26375894	26375945	NLK	51701	intron	0.289141	+	1584	18.3	19.58	13.29	4.77	4.5	7.92	0.25	0.47	0.0159891
chr17	28252243	28252292	SSH2	85464	intron	0.0138889	-	4536	189.51	43.39	161.71	10.2	27.8	33.19	0.15	0.72	5.56358e-06
chr17	34903031	34903077	GGNBP2	79893	intron	0.0444126	+	2094	104.35	151.79	82.15	82.16	8.01	34.49	0.08	0.25	0.0195493
chr17	34903550	34903602	GGNBP2	79893	intron	0.0444126	+	2094	104.35	151.79	82.15	82.16	5	26.24	0.05	0.18	5.3126e-05
chr17	37996901	37996948	IKZF3	22806	intron	0.00457516	-	1530	86.57	30.89	79.6	23.38	5.1	6.65	0.06	0.22	0.010421
chr17	49053965	49054003	SPAG9	9043	intron	0.884634	-	4178	13.92	26.05	12.68	12.27	0.42	9.25	0.03	0.36	0.022069
chr17	54913775	54913827	DGKE	8526	intron	0.2723	+	1704	12.9	19.45	12.29	11.81	0.61	7.64	0.05	0.39	0.00474574
chr17	55351799	55351844	MSI2	124540	intron	0.319788	+	1132	95.36	94.27	90.99	83.88	1.81	7.36	0.02	0.08	0.0204273
chr17	65147026	65147079	HELZ	9931	intron	0.404492	-	5832	74.54	66.91	70.4	47.99	0.68	10.81	0.01	0.16	0.000155838
chr17	79477826	79478043	ACTG1	71	intron	0.87234	-	1128	1432.01	677.25	1424.27	578.96	6.92	86.32	0	0.13	0
chr17	8047377	8047424	PER1	5187	intron	0.635425	-	3873	15.83	155.7	14.08	115.66	1.75	40.05	0.1	0.25	0.0232258
chr17	80530516	80530558	FOXK2	3607	intron	0.458396	+	1983	36.49	44.6	32.76	22.43	1.52	17.21	0.04	0.43	9.41754e-08
chr18	12793688	12793740	PTPN2	5771	intron.utr3	0.984419	-	1412	41.39	50.27	29.46	19.63	4.43	11.02	0.12	0.29	0.0161758
chr18	48719286	48719338	MEX3C	51320	intron	0.380808	-	1980	79.29	165.59	76.46	135.76	2.82	29.83	0.03	0.18	0.0481478
chr18	60981048	60981108	BCL2	596	intron	0.820717	-	753	87.98	104.15	49.67	13.26	3.36	8.39	0.05	0.22	0.000139672
chr18	60985189	60985248	BCL2	596	intron.utr3	0.820717	-	753	87.98	104.15	49.67	13.26	6.01	12.83	0.1	0.33	3.5109e-05
chr18	9716292	9716348	RAB31	11031	intron	0.0663265	+	588	72.11	174.66	67.11	35.71	5	135.76	0.06	0.8	1.54276e-09
chr19	10796405	10796441	ILF3	3609	intron.utr3	0.773271	+	2761	260.12	192.43	196.52	52.47	56.21	136.38	0.22	0.72	8.61533e-15
chr19	1272785	1272830	CIRBP	1153	intron.utr3	0.994438	+	899	841.22	1167.51	163.38	12.17	11.86	178.73	0.01	0.15	2.99664e-14
chr19	1273125	1273168	CIRBP	1153	intron.utr3	0.994438	+	899	841.22	1167.51	163.38	12.17	663.43	975.11	0.79	0.84	0
chr19	16206258	16206317	TPM4	7171	intron	0.915907	+	987	16.75	75.79	16.3	54.9	0.22	20.62	0.01	0.27	2.24583e-07
chr19	18181376	18181428	IL12RB1	3594	intron.utr3	0.564926	-	2241	45.55	8.86	24.14	0.95	21.41	7.91	0.47	0.89	0.00110951
chr19	21218236	21218273	ZNF430	80264	intron	0.187974	+	1713	17.13	11.14	12.8	3.34	1.97	6.34	0.11	0.58	0.00148254
chr19	36382344	36382455	NFKBID	84807	intron	0.659574	-	987	35.17	44.97	33.16	31.73	2.01	13.24	0.06	0.29	0.000430845
chr19	4434305	4434362	CHAF1A	10036	intron	0.931034	+	2871	16.44	22.44	9.77	9.37	0.84	8.9	0.08	0.47	0.0460225
chr19	5079136	5079177	KDM4B	23030	intron	0.23701	+	3291	161.52	29.55	127.1	19.08	8.51	6.73	0.05	0.22	0.0023263
chr19	52483076	52483141	ZNF350	59348	intron	0	-	1599	12.82	20.42	9.2	3.66	0.91	10.55	0.09	0.61	9.05175e-06
chr19	8576225	8576265	ZNF414	84330	intron.utr3	0.79107	-	1187	22.83	11.49	17.31	4.72	5.52	6.77	0.22	0.61	0.0162075
chr2	12864897	12864946	TRIB2	28951	intron	0.545543	+	1032	242.38	20.68	215.18	12.91	27.21	7.76	0.11	0.35	0.00100548
chr2	136503125	136503168	UBXN4	23190	intron	0.0537001	+	1527	138.78	89.61	112.27	63.03	0.53	11.26	0	0.15	4.77037e-09
chr2	153550907	153550946	PRPF40A	55660	intron	0.106337	-	2793	146.33	165.75	117.49	128.11	2.59	10.94	0.02	0.08	0.0114843
chr2	162061249	162061488	TANK	10010	intron.utr3	0.2746	+	1311	111.3	112.9	87.49	56.24	3.02	25.89	0.03	0.22	1.9775e-09
chr2	162229656	162229697	PSMD14	10213	intron	0.495177	+	933	36.27	43.41	29.78	14.91	1.56	13.18	0.05	0.47	1.11881e-06
chr2	163164329	163164373	IFIH1	64135	intron	0.202079	-	3078	31.23	22.39	24.84	8.7	5.27	11.61	0.17	0.53	0.00110079
chr2	165599969	165600013	COBLL1	22837	intron	0.105078	-	3702	34.61	59.8	33.28	36.11	0.89	22.55	0.03	0.39	6.42404e-10
chr2	169349757	169349815	CERS6	253782	intron	0.14419	+	1179	42.35	23.21	40.89	13.89	1.46	9.32	0.03	0.39	4.40217e-06
chr2	175435901	175435949	WIPF1	7456	intron	0.746693	-	1512	299.43	59.27	276.42	28.06	17.97	31.2	0.06	0.52	4.53438e-15
chr2	190649836	190650028	PMS1	5378	intron	0	+	3007	36.34	27.09	27.18	3.94	8.34	22.33	0.23	0.86	1.79753e-08
chr2	191769963	191770002	GLS	2744	intron	0.453871	+	2157	296.86	142.29	41.26	7.72	0.22	15.86	0	0.13	0
chr2	191770354	191770394	GLS	2744	intron	0.453871	+	2157	296.86	142.29	41.26	7.72	0.9	20.39	0	0.18	0
chr2	191771553	191771590	GLS	2744	intron	0.453871	+	2157	296.86	142.29	41.26	7.72	1.85	6.42	0.01	0.05	2.768e-05
chr2	191840269	191840309	STAT1	6772	intron.utr3	0.947718	-	2257	116.33	23.12	108.14	17.69	6.9	4.44	0.06	0.2	0.0303936
chr2	223782299	223782339	ACSL3	2181	intron	0.25705	+	2163	24.86	34.81	23.45	22.38	0.51	11.56	0.02	0.33	2.07551e-06
chr2	225421729	225421789	CUL3	8452	intron	0.145546	-	2391	76.38	90.23	66.9	45.4	3.76	29.01	0.05	0.34	1.36431e-05
chr2	231253405	231253445	SP140L	93349	intron	0.492828	+	1743	143.31	13.97	135.44	10.43	5.62	2.79	0.04	0.2	0.00834424
chr2	231335038	231335235	SP100	6672	intron.utr3	0.446677	+	3235	354.64	68.6	145.73	6.18	187.83	51.25	0.55	0.87	1.43511e-07
chr2	238674520	238674556	LRRFIP1	9208	intron.utr3	0.868443	+	3527	123.03	53.76	27.18	4.68	91.77	44.2	0.77	0.89	0.0400636
chr2	242106528	242106585	PPP1R7	5510	intron.utr3	0.762376	+	1111	60.27	24.98	42.23	8.73	16.58	13.25	0.28	0.57	0.00892066
chr2	242651924	242651965	ING5	84289	intron	0.502874	+	1044	39.64	19.69	34.36	7.64	2.48	8.94	0.06	0.46	8.58638e-06
chr2	24461808	24461856	ITSN2	50618	intron	0.695238	-	5145	274.04	66.54	108.37	13	121.52	46.9	0.52	0.74	0.000433274
chr2	26316669	26316721	RAB10	10890	intron	0.210614	+	603	46.39	31.4	40.55	12.56	5.2	13.21	0.12	0.48	0.000103383
chr2	32732963	32733004	BIRC6	57448	intron	0.665569	+	14574	136.59	40.22	122.25	20.03	1.43	6.62	0.01	0.18	8.79365e-07
chr2	33741777	33741820	RASGRP3	25780	intron	0.0834539	+	2073	77.14	71.97	73.57	54.27	3.57	15.97	0.05	0.23	0.00180668
chr2	39278529	39278586	SOS1	6654	intron	0.17991	-	4002	55.15	24.12	47.99	7.32	2.32	8.66	0.04	0.39	3.1119e-07
chr2	44458303	44458343	PPM1B	5495	intron.utr3	0.979716	+	1479	75.29	76.35	33.99	10.59	11.06	23.55	0.15	0.31	3.42416e-05
chr2	44458569	44458606	PPM1B	5495	intron.utr3	0.979716	+	1479	75.29	76.35	33.99	10.59	30.09	39.93	0.4	0.52	0.000630618
chr2	54889406	54889445	SPTBN1	6711	intron.utr3	0.90742	+	7291	71.57	124.09	69.32	99.38	1.8	22.94	0.03	0.19	0.000224346
chr2	55841139	55841179	SMEK2	57223	intron	0.0776471	-	2550	54.34	39.34	37.69	3.58	6.04	14.53	0.11	0.38	5.91301e-09
chr2	55843295	55843341	SMEK2	57223	intron	0.0556863	-	2550	54.34	39.34	37.69	3.58	7.75	17.77	0.13	0.44	0.0271655
chr2	60768920	60769019	BCL11A	53335	intron	0.14751	-	2610	591.32	23.94	129.74	0.75	111.92	19.45	0.19	0.82	3.89714e-11
chr2	61594722	61594765	USP34	9736	intron	0.117564	-	10641	111.13	42.44	98.27	18.26	0.67	10.94	0.01	0.27	1.40886e-12
chr2	62115084	62115128	CCT4	10575	intron	0.0783951	-	1620	83.66	46.36	67.46	24.76	13.99	18.85	0.17	0.43	0.0022888
chr2	65238723	65238769	SLC1A4	6509	intron	0.500313	+	1599	16.43	76.76	15.7	53.09	0.15	10.28	0.01	0.14	0.00016044
chr2	70451560	70451606	TIA1	7072	intron	0.408269	-	1161	212.15	37.33	193.43	24.84	18.72	12.48	0.09	0.33	9.9753e-05
chr2	8933115	8933169	KIDINS220	57498	intron	0.24003	-	5316	30.78	19.17	29.52	12.36	0.66	6.26	0.02	0.33	5.33865e-05
chr2	98597085	98597133	TMEM131	23505	intron	0.0330856	-	5652	81.04	20.91	76.64	13.11	1.37	6.42	0.02	0.33	0.000148934
chr2	99341738	99341784	MGAT4A	11320	intron	0.0552291	-	1702	26.94	42.2	13.05	8.97	1.77	9.52	0.07	0.23	0.00260737
chr20	17948339	17948384	SNX5	27131	intron	0.0419753	-	1215	111.47	14.88	88.3	9.25	9.36	4.01	0.08	0.27	0.0236104
chr20	30959998	30960037	ASXL1	171023	intron.utr3	0.0556995	+	4632	93.31	86.41	81.94	39.06	9.97	27.22	0.11	0.37	4.05208e-05
chr20	35844702	35844774	RPN2	6185	intron	0.564916	+	2018	125.58	237.45	122.62	215.26	0.3	11.37	0	0.05	3.32308e-06
chr20	3899022	3899096	PANK2	80025	intron	0.897569	+	1728	38.4	38.7	27.78	14.54	9.88	21.41	0.26	0.56	0.00514332
chr20	391367	391406	RBCK1	10616	intron.utr3	0.197886	+	1703	100.1	16.65	68.52	7.28	26.33	7.36	0.26	0.49	0.0417484
chr20	40114214	40114266	CHD6	84181	intron	0.245582	-	8148	30.51	28.18	29.27	16.22	0.59	8.14	0.02	0.3	7.49274e-06
chr20	44566452	44566609	PCIF1	63935	intron	0	+	2115	44.65	47.95	32.64	12.67	11.51	35	0.26	0.7	8.42858e-05
chr20	44717528	44717569	NCOA5	57727	intron	0	-	1740	76.83	40.81	71.18	29.79	2.92	5.9	0.04	0.15	0.0144057
chr20	56187950	56187987	ZBP1	81030	intron.utr3	0.546452	-	1367	42.54	39.48	28.18	11.62	9.75	17.78	0.22	0.48	0.0251772
chr20	56909925	56909975	RAB22A	57403	intron	0.198291	+	585	39.79	61.83	38.44	46.72	1.28	12.16	0.03	0.2	0.000238922
chr20	5754036	5754089	C20orf196	149840	intron.utr3	0.270386	+	699	21.77	15.75	5.14	0.28	8.38	8.47	0.38	0.53	0.0100983
chr21	34113655	34113696	PAXBP1	94104	intron.utr3	0.853556	-	2868	32.88	20.75	28.36	13.31	2.59	6.97	0.08	0.35	0.00628913
chr21	34635018	34635060	IFNAR2	3455	intron.utr3	0.584507	+	1704	29.96	71.57	8.62	4.92	14.26	51.21	0.5	0.75	0.00262417
chr21	34721333	34721375	IFNAR1	3454	intron	0.470729	+	1674	97.92	73.18	79.91	30.93	10.61	31.16	0.12	0.49	1.97133e-07
chr21	34791089	34791131	IFNGR2	3460	intron	0.245565	+	1071	162	229.48	159.31	178.33	1.18	39.66	0.01	0.18	0
chr21	40668366	40668399	BRWD1	54014	intron.utr3	0.0503049	-	7216	44.3	66.63	33.14	14.02	4.62	11.68	0.11	0.17	0.0012566
chr21	40676217	40676256	BRWD1	54014	intron	0.027439	-	7216	44.3	66.63	33.14	14.02	0.76	31.88	0.02	0.49	3.26788e-13
chr21	43654141	43654183	ABCG1	9619	intron	0.20155	+	2193	43.55	27.73	41.14	21.63	2.41	6.1	0.06	0.24	0.0145237
chr21	45504333	45504368	TRAPPC10	7109	intron	0.62963	+	3780	75.47	51.66	67.58	33.1	2.31	9.01	0.03	0.17	0.00036622
chr22	24225079	24225132	SLC2A11	66035	intron	0.599659	+	1761	45.77	11.22	35.08	5.55	9.65	5.66	0.21	0.5	0.0274126
chr22	39773864	39773914	SYNGR1	9145	intron.utr3	0.755853	+	897	26.51	38.94	6.45	0.2	14.2	32.96	0.54	0.85	7.69737e-05
chr22	40522990	40523053	TNRC6B	23112	intron	0.00801425	+	5615	151.98	26.19	145	17.52	1.3	8.39	0.01	0.32	8.17285e-10
chr3	11325872	11325913	ATG7	10533	intron	0	+	2112	9.79	10.43	9.25	4.72	0.53	5.71	0.06	0.57	0.00156054
chr3	119710588	119710638	GSK3B	2932	intron	0.21659	-	1302	28.84	27.48	25.51	12.71	1.07	5.87	0.04	0.21	0.019784
chr3	119715479	119715520	GSK3B	2932	intron	0.21659	-	1302	28.84	27.48	25.51	12.71	1.97	8.23	0.07	0.3	0.00109053
chr3	126177752	126177788	ZXDC	79364	intron.utr3	0.858691	-	2583	49.52	25.03	28.96	6.3	11.13	16.34	0.23	0.65	0.000224058
chr3	129565897	129565967	TMCC1	23023	intron	0	-	1962	16.79	25.92	8.32	4.05	5.96	14.05	0.36	0.57	0.018621
chr3	136309889	136310039	STAG1	10274	intron	0.0786338	-	3777	47.6	76.14	41.06	15.75	1.34	16.18	0.03	0.25	2.61315e-10
chr3	136320789	136320840	STAG1	10274	intron	0.0786338	-	3777	47.6	76.14	41.06	15.75	1.63	31.94	0.04	0.49	0
chr3	137964478	137964523	ARMC8	25852	intron.utr3	0.575323	+	2091	52.21	66.32	36.22	12.21	9.63	39.6	0.19	0.64	3.05136e-09
chr3	137965528	137965723	ARMC8	25852	intron.utr3	0.575323	+	2091	52.21	66.32	36.22	12.21	5.54	9.59	0.11	0.15	0.0213972
chr3	152019989	152020140	MBNL1	4154	intron	0.137008	+	1270	525.45	248.6	479.47	93.9	35.02	103.46	0.07	0.45	1.64102e-14
chr3	152020552	152020590	MBNL1	4154	intron	0.137008	+	1270	525.45	248.6	479.47	93.9	9	34.93	0.02	0.15	1.10005e-08
chr3	176913361	176913423	TBL1XR1	79718	intron	0	-	1545	75.49	40.87	73.89	24.09	0.99	9.85	0.01	0.23	0.000918176
chr3	180689639	180689685	FXR1	8087	intron	0.859057	+	1866	77.31	108.51	59.37	58.11	9.7	37.57	0.13	0.37	0.000222552
chr3	183233701	183233757	KLHL6	89857	intron	0.245981	-	1866	58.71	21.25	54.72	12.51	3.85	8.74	0.07	0.42	7.80277e-05
chr3	23269537	23269592	UBE2E2	7325	intron	0.374587	+	606	46.92	38.14	33.59	14.33	1.49	14.32	0.04	0.37	7.95083e-07
chr3	23961000	23961043	RPL15	6138	intron.utr3	0.887446	+	693	1888	1439.07	8.01	1.14	1071.66	1096.33	0.57	0.77	0.00737787
chr3	24013275	24013325	NR1D2	9975	intron	0.886782	+	1740	32.68	67.35	28.37	55.77	1.26	8.94	0.04	0.13	0.0404413
chr3	37186340	37186538	LRRFIP2	9209	intron	0.0415512	-	2166	18.76	67.27	16.49	19.14	0.37	20.77	0.02	0.31	2.70234e-10
chr3	37214293	37214398	LRRFIP2	9209	intron	0	-	2166	18.76	67.27	16.49	19.14	1.82	26.33	0.1	0.39	4.22788e-07
chr3	40502911	40503145	RPL14	9045	intron	0.465438	+	651	192.05	150.91	185.77	129.15	6.28	21.76	0.03	0.14	8.49818e-05
chr3	42148363	42148415	TRAK1	22906	intron	0.0263082	+	3459	140.6	57.05	93.09	32.83	0.87	8.43	0.01	0.16	8.06305e-05
chr3	48965921	48966091	ARIH2	10425	intron	0.172065	+	1482	82.2	114.85	41.33	16.09	26.27	50.25	0.32	0.44	2.95508e-05
chr3	48972413	48972458	ARIH2	10425	intron	0.172065	+	1482	82.2	114.85	41.33	16.09	1.2	19.71	0.01	0.17	9.71917e-13
chr3	48973087	48973134	ARIH2	10425	intron	0.172065	+	1482	82.2	114.85	41.33	16.09	3.75	12.12	0.05	0.1	0.000117308
chr3	48975043	48975091	ARIH2	10425	intron	0.172065	+	1482	82.2	114.85	41.33	16.09	5.88	10.98	0.07	0.1	0.00304593
chr3	52515861	52515921	NISCH	11188	intron.utr3	0.372347	+	4759	81.42	41.76	73.22	27.51	8.2	14.25	0.1	0.35	0.000858366
chr3	52718836	52718883	PBRM1	55193	intron	0	-	4905	52.97	32.66	47.65	13.5	4.15	9.92	0.08	0.31	0.000142186
chr3	53262136	53262362	TKT	7086	intron	0.792722	-	1896	89.4	215.11	87.78	195	1.61	15.98	0.02	0.08	0.00249428
chr3	57294413	57294460	APPL1	26060	intron	0.795775	+	2130	86.1	42.43	73.04	28.03	5.36	11.84	0.07	0.3	0.000445561
chr3	99585723	99585773	CMSS1	84319	intron	0.0752941	+	850	17.97	15.67	11.97	5.23	0	5.9	0	0.42	9.62242e-08
chr4	106393081	106393131	PPA2	27068	intron	0.156219	-	1005	31.87	31.05	27.14	18.62	1.62	9.52	0.05	0.31	0.000494235
chr4	129785038	129785235	JADE1	79960	intron.utr3	0.598592	+	2556	32.18	33.36	28.38	20.09	3.81	13.27	0.12	0.42	0.0014754
chr4	140056272	140056326	ELF2	1998	intron	0.0391304	-	1840	61.68	71.72	48.14	37.45	0.45	23.44	0.01	0.33	2.88798e-07
chr4	153731497	153731537	ARFIP1	27236	intron	0	+	1122	21.65	13.61	18.45	3.03	2.68	10.03	0.12	0.7	7.85274e-06
chr4	15625167	15625205	FBXL5	26234	intron	0.891137	-	2076	41.03	66.88	39.17	41.19	1.86	25.69	0.05	0.38	1.97131e-08
chr4	24541476	24541514	DHX15	1665	intron	0.747906	-	2388	122.78	102.53	119.69	82.5	3.09	20.03	0.03	0.19	4.04389e-07
chr4	38691813	38691859	KLF3	51274	intron	0.669557	+	1038	23.69	133.69	16.12	63.85	0.51	12.86	0.02	0.09	0.00576215
chr4	38692333	38692373	KLF3	51274	intron	0.669557	+	1038	23.69	133.69	16.12	63.85	0.73	47.66	0.04	0.36	1.12296e-09
chr4	39030000	39030049	TMEM156	80008	intron	0.0987654	-	891	216.1	173.38	172.89	31.85	41.67	101.11	0.19	0.76	1.22322e-09
chr4	40101205	40101247	N4BP2	55728	intron	0.0431018	+	5313	15.71	41.82	15.71	33.4	0	8.43	0	0.21	1.28816e-06
chr4	54905918	54905958	CHIC2	26511	intron	0.662651	-	498	47.31	72.79	46.21	41.32	0.36	11.72	0.01	0.16	6.4368e-08
chr4	54914005	54914047	CHIC2	26511	intron	0.662651	-	498	47.31	72.79	46.21	41.32	0.43	12.32	0.01	0.17	4.11788e-08
chr4	54915004	54915048	CHIC2	26511	intron	0.662651	-	498	47.31	72.79	46.21	41.32	0.31	7.44	0.01	0.1	0.0263715
chr4	73977177	73977367	ANKRD17	26057	intron	0.566362	-	7866	65.04	16.61	43.4	4.21	2.94	6.97	0.06	0.48	2.61117e-06
chr4	76581518	76581689	G3BP2	9908	intron	0.305038	-	1449	60.49	77.58	58.78	50.58	1.5	25.59	0.02	0.34	4.77187e-11
chr4	83748414	83748578	SEC31A	22872	intron	0.900188	-	3727	112.94	78.18	52.39	39.92	4.15	14.3	0.04	0.18	0.00247103
chr4	95378294	95378338	PDLIM5	10611	intron.utr3	0.155211	+	2648	14.38	14.01	12.73	1.73	0.52	9.68	0.04	0.7	4.7512e-09
chr5	100184766	100184807	ST8SIA4	7903	intron	0.73893	-	1084	85.47	40.85	64.25	8.58	11.03	5.43	0.14	0.32	0.0239232
chr5	112320311	112320350	DCP2	167227	intron	0.0419636	+	1263	39.4	25.26	34.16	14.4	5.24	10.86	0.13	0.42	0.00417574
chr5	131051288	131051326	FNIP1	96459	intron	0.177258	-	3509	22.08	24.75	20.46	15.02	1.54	6.14	0.07	0.28	0.0140442
chr5	131706483	131706525	SLC22A5	6584	intron	0.225086	+	1746	24.94	17.74	17.79	2.17	7.15	15.57	0.28	0.83	0.00122187
chr5	132354732	132354770	ZCCHC10	54819	intron	0.215071	-	637	28.51	23.93	19.01	7.83	9.5	16.1	0.33	0.67	0.00893961
chr5	139851967	139852060	ANKHD1	54882	intron.utr3	0.243694	+	7731	63.23	60.88	48.37	17.59	10.4	32.04	0.17	0.6	1.32191e-06
chr5	141314998	141315046	KIAA0141	9812	intron	0.742248	+	1548	78.78	24.41	67.08	15.87	9.48	7	0.12	0.29	0.0297075
chr5	142448880	142448929	ARHGAP26	23092	intron	0.629039	+	2445	10.15	25.79	10	9.01	0.14	15.4	0.01	0.59	1.60855e-09
chr5	142778811	142778856	NR3C1	2908	intron	0.494776	-	2393	69.88	121.64	67.24	109.96	0.82	9.6	0.01	0.08	0.00159849
chr5	172518487	172518532	CREBRF	153222	intron.utr3	0.642418	+	1952	76.69	144.8	63.97	93.09	9	31.57	0.12	0.25	0.0195493
chr5	177032166	177032222	B4GALT7	11285	intron	0.419715	+	984	47.71	31.11	46.98	19.53	0.73	11.58	0.02	0.36	6.22216e-09
chr5	179260356	179260399	SQSTM1	8878	intron	0.732426	+	1323	127.68	382.74	125.82	337.66	1.05	27.04	0.01	0.07	4.07472e-07
chr5	180221884	180221925	MGAT1	4245	intron	0	-	1338	83.33	142.03	77.28	110.17	3.64	19.47	0.05	0.14	0.0061329
chr5	180222652	180222703	MGAT1	4245	intron	0	-	1338	83.33	142.03	77.28	110.17	2.41	12.39	0.03	0.09	0.0150946
chr5	43607607	43607660	NNT	23530	intron	0	+	3261	55.19	27.05	54.45	21.34	0.74	5.71	0.01	0.21	0.000107616
chr5	68400387	68400565	SLC30A5	64924	intron.utr3	0.185978	+	2382	35.99	32.93	17.79	4.45	16.19	25.44	0.45	0.79	0.000749036
chr5	77068479	77068672	TBCA	6902	intron	0.112527	-	471	58.8	67.78	23.87	7.13	4.15	9.14	0.14	0.54	0.000925547
chr5	78920433	78920480	PAPD4	167153	intron	0.319588	+	1455	132.2	88.41	129.41	63.43	2.79	24.98	0.02	0.28	1.28816e-06
chr5	7898251	7898295	MTRR	4552	intron	0.933425	+	2178	28.48	25.01	28.11	15.64	0.3	7.13	0.01	0.3	1.9999e-06
chr5	88086551	88086596	MEF2C	4208	intron	0.165385	-	1560	440.11	30.13	367.43	18.66	11.3	3.94	0.03	0.14	0.00110951
chr5	96015740	96015780	CAST	831	intron	0.0698254	+	2406	83.12	126	75.59	81.37	0.22	11.99	0	0.1	2.90268e-08
chr5	96316643	96316688	LNPEP	4012	intron	0.279402	+	3078	27.7	15.35	23.26	6.93	4.44	8.42	0.16	0.54	0.00297332
chr6	11220098	11220142	NEDD9	4739	intron	0.00929152	-	2583	68.86	63.55	52.95	37.97	0.96	6.73	0.02	0.12	0.000953785
chr6	11351199	11351245	NEDD9	4739	intron	0	-	2583	68.86	63.55	52.95	37.97	1.85	9.6	0.03	0.17	0.00067524
chr6	132782355	132782395	STX7	8417	intron	0.885609	-	813	279.43	15.74	260.12	10.16	8.42	1.65	0.03	0.11	0.0249623
chr6	135353297	135353334	HBS1L	10767	intron	0.538876	-	3524	29.49	59.57	22.85	37.03	2.83	13.69	0.1	0.23	0.0473456
chr6	139490392	139490432	HECA	51696	intron	0.803922	+	1632	74.16	95.75	73.34	85.36	0.82	10.38	0.01	0.11	9.8248e-05
chr6	144830837	144830879	UTRN	7402	intron	0.462434	+	10302	113.36	45.96	102.87	33.1	3.72	9.29	0.03	0.2	0.000183489
chr6	147526693	147526905	STXBP5	134957	intron	0.0434028	+	3456	13.48	20.06	12.51	6.22	0.97	13.84	0.07	0.65	2.04687e-06
chr6	150004058	150004097	LATS1	9113	intron.utr3	0.599826	-	3456	57.09	27.79	41.45	9.29	7.83	10.08	0.15	0.37	0.00108164
chr6	151220098	151220135	MTHFD1L	25902	intron.utr3	0.285051	+	3017	13.55	19.24	11.1	7.16	2.45	12.08	0.19	0.62	0.00208854
chr6	159459941	159459989	TAGAP	117289	intron.utr3	0.361789	-	2214	130.78	140.59	121.99	107.69	6.14	22.66	0.05	0.19	0.00544044
chr6	160172156	160172198	WTAP	9589	intron	0.411624	+	1256	88.98	88.15	87.13	70.48	1.26	11.97	0.01	0.14	9.05175e-06
chr6	166745271	166745310	SFT2D1	113402	intron	0.13125	-	480	141.4	78.5	117.26	36.85	24.14	41.65	0.17	0.5	0.000193005
chr6	170681974	170682011	FAM120B	84498	intron	0.840256	+	2817	37.42	11.92	30.15	4.72	4.07	6.18	0.11	0.52	0.000802433
chr6	170874266	170874307	TBP	6908	intron	0.573529	+	1020	55.51	22.55	51.19	14.84	4.33	7.71	0.08	0.34	0.00205431
chr6	18170071	18170121	KDM1B	221656	intron	0.235195	+	1773	27.97	15.78	27.02	9.21	0.95	6.57	0.03	0.42	5.3126e-05
chr6	24665805	24665852	TDP2	51567	intron	0.230487	-	1089	45.93	18.88	42.86	11.76	3.08	7.13	0.07	0.41	0.000461555
chr6	24710120	24710159	C6orf62	81688	intron	0.621739	-	690	659	284.03	635.3	205.52	18.24	65.3	0.03	0.24	2.79264e-08
chr6	24839599	24839645	FAM65B	9750	intron.utr3	0.62674	-	3448	571.99	15.94	340.08	3.86	231.91	12.08	0.41	0.76	6.93494e-05
chr6	3111397	3111440	RIPK1	8737	intron	0.857639	+	2016	28.45	22.11	26.24	14.31	2.21	7.79	0.08	0.4	0.00222903
chr6	33243585	33243808	RPS18	6222	intron	0.411765	+	459	75.33	99.67	36.24	19.98	39.09	79.69	0.52	0.8	0.000453877
chr6	35324588	35324634	PPARD	5467	intron	0.00965108	+	1347	28.52	20.49	23.8	4.57	0.96	8.73	0.03	0.44	1.17369e-07
chr6	37231761	37231802	TBC1D22B	55633	intron	0.0368906	+	1518	15.62	27.73	14.56	5.74	1.05	21.98	0.07	0.77	4.74577e-07
chr6	402569	402629	IRF4	3662	intron	0.810472	+	1356	63.74	163.52	62.63	131.52	1.11	32	0.02	0.2	2.13082e-09
chr6	42541760	42541887	UBR2	23304	intron	0.0625231	+	5406	49.67	33.54	44.52	15.59	5.14	17.95	0.1	0.54	1.22646e-06
chr6	56971712	56971756	ZNF451	26036	intron.utr3	0.358974	+	4680	37.96	83.42	26.32	11.69	2.59	15.17	0.07	0.18	0.000290678
chr6	56974458	56974509	ZNF451	26036	intron.utr3	0.358974	+	4680	37.96	83.42	26.32	11.69	7.36	46	0.19	0.55	1.41772e-09
chr6	79786426	79786475	PHIP	55023	intron	0.0345774	-	5466	89.18	47.27	67.1	32.94	1.79	7.71	0.02	0.18	0.00046179
chr6	86323933	86323973	SYNCRIP	10492	intron.utr3	0.978056	-	1914	132.23	145.91	97.56	68.71	28.99	60.67	0.22	0.41	0.000769885
chr6	86324252	86324288	SYNCRIP	10492	intron.utr3	0.978056	-	1914	132.23	145.91	97.56	68.71	4.28	16.33	0.03	0.11	0.000227674
chr6	96970763	96970839	UFL1	23376	intron	0.0322851	+	2385	80.13	41.9	79.22	34.66	0.91	7.24	0.01	0.18	0.000373998
chr7	104732009	104732053	KMT2E	55904	intron	0.308768	+	5577	131.55	142.48	109.62	106.1	12.17	27.61	0.1	0.21	0.0274126
chr7	106529975	106530015	PIK3CG	5294	intron	0.915684	+	3309	43.82	58.17	41.84	41.13	1.98	17.05	0.04	0.3	1.22147e-05
chr7	114563670	114563713	MDFIC	29969	intron.utr3	0.415009	+	1106	51.44	43.04	46.75	23.13	4.68	19.91	0.09	0.47	3.00509e-06
chr7	115889849	115889898	TES	26136	intron	0.2891	+	1266	123.09	116.28	117.2	94.13	1.13	10.78	0.01	0.09	6.05444e-05
chr7	115892738	115892785	TES	26136	intron	0.850711	+	1266	123.09	116.28	117.2	94.13	2.32	6.34	0.02	0.06	0.0473456
chr7	120596996	120597032	ING3	54556	intron.utr3	0.219858	+	1269	85.04	117.71	69.52	62.16	14.63	49.49	0.17	0.44	0.00471556
chr7	135347605	135347664	C7orf73	647087	intron	0.104167	+	144	53.17	56.56	49.01	42.87	4.15	13.69	0.08	0.24	0.0397064
chr7	138745093	138745147	ZC3HAV1	56829	intron.utr3	0.774051	-	2713	77.87	41.63	55.08	15.79	17.83	23.99	0.24	0.57	0.000372076
chr7	140075336	140075405	SLC37A3	84255	intron	0.121175	-	1634	7.1	17.07	6.11	2.4	0.99	14.67	0.13	0.85	0.000362044
chr7	148428621	148428660	CUL1	8454	intron	0.0600601	+	2331	56.21	65.42	51.01	21.06	5.2	44.37	0.09	0.66	1.15976e-13
chr7	151058227	151058335	NUB1	51667	intron	0.454167	+	1920	96.26	26.25	79.11	6.3	16.57	17.71	0.17	0.67	5.41662e-09
chr7	157178968	157179011	DNAJB6	10049	intron.utr3	0.714567	+	1016	67.85	149.13	31.17	4.6	34.78	139.88	0.53	0.97	7.53841e-14
chr7	158618859	158618899	ESYT2	57488	intron	0.176734	-	2682	28.3	61.16	26.51	23.65	1.34	26.22	0.05	0.44	3.07834e-10
chr7	23165616	23165666	KLHL7	55975	intron.utr3	0.275275	+	1820	12.64	9.56	9.77	0.87	2.56	7.44	0.21	0.79	0.000111774
chr7	24956767	24956823	OSBPL3	26031	intron	0	-	2664	34.83	142.67	34.75	19.96	0.08	122.7	0	0.86	0
chr7	37468302	37468358	ELMO1	9844	intron	0	-	2184	122.16	44.4	115.21	23.19	1.93	15.7	0.02	0.37	8.58754e-13
chr7	39671936	39671982	RALA	5898	intron	0	+	621	26.58	42.42	23.35	17.79	0.66	9.52	0.03	0.23	2.01134e-05
chr7	40037415	40037468	CDK13	8621	intron	0.449879	+	4539	77.22	23.76	60.39	7.55	6.88	12.35	0.09	0.54	2.27081e-07
chr7	44507921	44507954	NUDCD3	23386	intron	0.468692	-	1086	236.14	184.44	36.54	6.46	186.48	175.03	0.79	0.95	2.77135e-05
chr7	44647250	44647295	OGDH	4967	intron	0	+	3241	69.95	65.19	61.72	33.27	2.47	13.18	0.04	0.2	1.0576e-05
chr7	44664627	44664676	OGDH	4967	intron	0.0684974	+	3241	69.95	65.19	61.72	33.27	4.69	16.33	0.07	0.25	5.3126e-05
chr7	50437361	50437400	IKZF1	10320	intron.utr3	0.277978	+	1939	193.29	127.26	188.03	45.45	5.25	81.82	0.03	0.63	0
chr7	5390924	5390966	TNRC18	84629	intron	0.614124	-	8907	60.1	37.73	49.85	25.13	10.25	12.59	0.17	0.36	0.0482228
chr7	6513716	6513847	KDELR2	11014	intron	0.235872	-	814	59.99	352.37	56.06	282.47	3.93	52.57	0.07	0.16	0.00474574
chr7	72875713	72875751	BAZ1B	9031	intron	0.729784	-	4452	30.62	39.53	19.51	12.99	3.63	24.02	0.16	0.65	5.0437e-06
chr7	872349	872387	SUN1	23353	intron	0.0551833	+	2537	63.8	43.16	55.54	17.33	5.94	15.48	0.09	0.36	8.18831e-06
chr7	878756	878802	SUN1	23353	intron	0.129681	+	2537	63.8	43.16	55.54	17.33	1.64	9.68	0.03	0.23	7.42217e-07
chr7	90433943	90433982	CDK14	5218	intron	0.414469	+	1479	44.65	20.51	43.15	13.07	1.5	7.44	0.03	0.36	0.000769885
chr7	99162117	99162326	ZNF655	79027	intron.utr3	0.274234	+	1991	124.5	33.6	80.4	8.31	38.66	24.07	0.33	0.74	1.20787e-05
chr8	107719880	107719919	OXR1	55074	intron	0.634741	+	2913	34.6	36.37	31.59	7.95	0.58	20.59	0.02	0.72	0
chr8	125703322	125703366	MTSS1	9788	intron	0.0866667	-	2400	114.62	15.85	107.28	9.35	7.33	6.49	0.07	0.51	0.000946879
chr8	12608777	12608890	LONRF1	91694	intron	0.310508	-	2322	52.15	68.07	45.41	43.44	2.27	22.5	0.04	0.33	0.0039918
chr8	131345073	131345114	ASAP1	50807	intron	0.0653442	-	3428	105.34	64.43	104.75	38.46	0.22	12.01	0	0.19	2.5846e-13
chr8	131346010	131346050	ASAP1	50807	intron	0.0653442	-	3428	105.34	64.43	104.75	38.46	0.38	13.97	0	0.22	9.64917e-14
chr8	144663269	144663450	EEF1D	1936	intron	0.713477	-	1944	943.51	405	926.62	371.56	0.3	9.68	0	0.03	1.78632e-10
chr8	17924276	17924596	ASAH1	427	intron	0.396255	-	1335	72.37	139.93	54.35	78.04	13.8	55.95	0.2	0.46	0.0250049
chr8	23389384	23389435	SLC25A37	51312	intron	0.20649	+	1017	149.27	238.3	141.51	199.09	0.46	30.95	0	0.13	3.32274e-06
chr8	37965283	37965327	ASH2L	9070	intron	0.212507	+	1887	18.9	13.06	15.11	4.28	3.79	8.78	0.2	0.72	0.0215634
chr8	38124504	38124551	PPAPDC1B	84513	intron.utr3	0.603409	-	880	360.34	250.82	224.32	121.33	58.8	84.78	0.2	0.38	0.0426888
chr8	38177274	38177312	WHSC1L1	54904	intron	0.411417	-	4397	74.26	58.22	13.55	2.52	25.83	26.41	0.38	0.52	0.0189699
chr8	42765353	42765396	HOOK3	84376	intron	0.0662958	+	2157	52.94	32.91	48.52	27.12	1.83	5.31	0.04	0.16	0.0194025
chr8	52764682	52764728	PCMTD1	115294	intron	0.389331	-	1256	73.22	28.22	52.76	11.06	7.09	7.17	0.1	0.26	0.00620007
chr8	56912558	56912597	LYN	4067	intron	0.868096	+	1539	272.49	119.91	265.96	103.54	1.79	7.13	0.01	0.08	0.000137937
chr8	67646635	67646678	SGK3	23678	intron	0	+	1491	8.37	15.11	7.63	7.67	0.74	7.44	0.09	0.5	0.0035977
chr8	71119354	71119396	NCOA2	10499	intron	0.0589306	-	4395	30.42	36.8	27.05	13.18	3.38	23.62	0.11	0.64	1.07927e-07
chr8	97243847	97244156	UQCRB	7381	intron	0.545455	-	473	56.73	48.64	46.81	29.12	9.91	19.53	0.18	0.41	0.00787507
chr9	101985541	101985611	SEC61B	10952	intron	0.347079	+	291	111.5	243.23	109.28	222	2.14	19.1	0.02	0.08	0.00193591
chr9	114690014	114690068	UGCG	7357	intron	0.470886	+	1185	218.74	143.75	213.12	116.72	5.62	27.02	0.03	0.2	1.76912e-08
chr9	123466782	123466834	MEGF9	1955	intron	0.332228	-	1809	9.57	19.88	8.98	5.23	0.58	14.64	0.06	0.74	2.50325e-07
chr9	125652451	125652490	RC3H2	54542	intron	0.159551	-	3654	76.28	16.09	67.25	5.16	4.09	9.44	0.05	0.56	1.40002e-08
chr9	125931964	125932004	STRBP	55342	intron	0.264983	-	2019	178.29	35.08	173.62	28.19	4.67	6.49	0.03	0.19	0.000193005
chr9	130846990	130847051	SLC25A25	114789	intron	0.135514	+	1926	22.01	30.23	20.3	20.19	1.71	10.04	0.08	0.34	0.00332376
chr9	132716595	132716638	FNBP1	23048	intron	0.276699	-	1854	196.13	117.83	106.57	47.32	2.47	16.47	0.01	0.14	3.36391e-05
chr9	140678798	140678844	EHMT1	79813	intron.utr3	0.615677	+	3942	106.11	30.54	98.6	14.49	4.84	6.69	0.04	0.22	0.000124088
chr9	15470645	15470684	PSIP1	11168	intron.utr3	0.622318	-	1631	61.77	40.86	37.75	13.26	9.3	13	0.19	0.48	0.0106384
chr9	2045984	2046022	SMARCA2	6595	intron	0.161852	+	4881	153.78	51.26	128.22	31.22	18.64	14.02	0.13	0.28	0.00727857
chr9	5630864	5631061	RIC1	57589	intron	0.0331339	+	4346	37.43	76.06	34.84	31.53	0.6	8.03	0.02	0.11	0.000105487
chr9	5712650	5712690	RIC1	57589	intron	0.0763921	+	4346	37.43	76.06	34.84	31.53	1.48	30.64	0.04	0.39	2.13683e-11
chr9	6422931	6422976	UHRF2	115426	intron	0.159402	+	2409	133.76	50.94	129.2	40.91	4.57	10.03	0.03	0.2	0.000193005
chr9	72915895	72915931	SMC5	23137	intron	0.442831	+	3306	40.64	36.69	36.48	15.2	0.3	8.89	0.01	0.37	9.39077e-09
chr9	74312406	74312529	TMEM2	23670	intron	0.866329	-	4152	113.39	33.28	106.07	15.15	6.74	17.07	0.06	0.49	6.11432e-10
chr9	74975206	74975253	ZFAND5	7763	intron	0.235202	-	642	87.98	206.09	85.5	189.13	0.83	10.67	0.01	0.06	0.00226952
chr9	77702490	77702536	NMRK1	54981	intron	0	-	641	20.12	64.26	15.97	20.22	3.78	43.57	0.2	0.66	4.01886e-06
chr9	86282431	86282474	UBQLN1	29979	intron	0.705085	-	1770	67.4	77.92	64.23	64	1.18	7.87	0.02	0.11	0.00313685
chr9	88910218	88910254	ZCCHC6	79670	intron	0.984848	-	4488	54.58	36.88	29.92	8.66	10.63	12.7	0.22	0.38	0.00893961
chr9	93625808	93625850	SYK	6850	intron	0.375786	+	1908	236.14	56.19	215.84	33.22	13.87	16.09	0.06	0.27	1.48775e-06
chrX	110931296	110931350	ALG13	79868	intron.utr3	0.147158	+	3554	83.61	37.52	58.86	3.7	4.49	5.87	0.05	0.17	6.89824e-06
chrX	110931981	110932025	ALG13	79868	intron.utr3	0.147158	+	3554	83.61	37.52	58.86	3.7	18.5	25.78	0.23	0.73	1.81903e-11
chrX	135955621	135955676	RBMX	27316	intron.utr3	0.958435	-	1227	182.28	116.63	153.63	60.2	5.57	6.73	0.03	0.09	0.0417484
chrX	147030010	147030054	FMR1	2332	intron	0.914692	+	1899	91.42	20.47	79.28	10.75	8.13	6.73	0.09	0.34	0.00116012
chrX	148568672	148568822	IDS	3423	intron.utr3	0.614652	-	1679	277.81	304.26	252.71	194.46	24.95	108.93	0.09	0.36	7.38991e-09
chrX	153353255	153353304	MECP2	4204	intron	0.0577807	-	1523	35.43	28.64	28.61	8.78	6	14.59	0.17	0.61	0.000202242
chrX	15769349	15769537	CA5B	11238	intron	0.148847	+	954	24.09	23.25	16.6	2.68	2.37	9.48	0.1	0.42	8.09998e-06
chrX	15781414	15781450	CA5B	11238	intron	0.148847	+	954	24.09	23.25	16.6	2.68	5.12	11.09	0.21	0.46	0.000148934
chrX	15820031	15820074	ZRSR2	8233	intron	0.140097	+	1449	42.81	14.53	34.53	1.22	3.33	11.26	0.08	0.78	2.65396e-11
chrX	19764223	19764283	SH3KBP1	30011	intron	0.163513	-	2061	71.79	47.08	68.5	29.88	1.97	9.88	0.03	0.25	2.14221e-05
chrX	70505996	70506031	NONO	4841	intron	0	+	1416	204.38	114.63	201.77	103.92	1.13	8.14	0.01	0.08	0.000224058

## Sheet: PC.VS.NB_LowIpA
seqnames	start	end	symbol	entrez.id	exon.anno	RetainedCDR	strand	TotalCDR	NB.gene.TPM	PC.gene.TPM	NB.UTR3.TPM	PC.UTR3.TPM	NB.TPM	PC.TPM	NB.usage	PC.usage	PC.VS.NB.padjust
chr1	167634627	167634668	RCSD1	92241	intron	0.00479616	+	1251	425.02	65.8	302.65	44.23	24.77	0.75	0.06	0.01	0.017039
chr1	226028599	226028677	EPHX1	2052	intron	0.680556	+	1368	62.11	33.28	4.42	26.54	57.69	6.74	0.93	0.28	0.00147203
chr10	30725591	30725628	MAP3K8	1326	intron	0	+	1404	160.56	191.27	90.69	86.96	36.95	13.01	0.23	0.07	0.0439479
chr10	3825838	3825881	KLF6	1316	intron	0.119718	-	852	583.56	8608.21	554.47	8444.88	26.13	60.89	0.06	0.01	5.88e-05
chr10	73980431	73980471	ANAPC16	119504	intron	0	+	333	343.77	96.48	293.82	79.04	25.56	1.77	0.07	0.02	0.00885739
chr10	75912362	75912401	ADK	132	intron	0.0589302	+	1103	57.82	14.4	50.02	14.4	7.8	0	0.14	0	0.00389612
chr11	16765542	16765595	C11orf58	10944	intron	0.11413	+	552	99.24	47.35	69.13	38.76	15.84	2.8	0.16	0.06	0.0351063
chr11	47183761	47183797	C11orf49	79096	intron.utr3	0.872408	+	1254	42.61	20	30.35	19.14	12.26	0.87	0.29	0.04	0.00402384
chr12	102411579	102411619	CCDC53	51019	intron	0.854701	-	585	64.03	12.08	56.5	12.08	7.53	0	0.12	0	0.0115742
chr13	115008927	115008973	CDC16	8881	intron	0.339775	+	1863	65.34	12.62	52.35	9.8	11.82	0	0.19	0	0.00276092
chr13	20332132	20332167	PSPC1	55269	intron	0.489822	-	1572	42.62	48.38	20.01	37.56	20.73	7.87	0.51	0.17	0.000711287
chr15	86233285	86233333	AKAP13	11214	intron	0.632903	+	8589	172.56	69.42	132.7	59.35	11.38	0	0.08	0	8.56e-05
chr17	10622360	10622415	TMEM220	388335	intron	0.718427	-	483	14.82	11.61	6.08	11.21	8.75	0.39	0.59	0.03	0.00110077
chr17	16255056	16255112	CENPV	201161	intron	0.500611	-	819	35.88	22.19	23.63	21.52	12.1	0.67	0.33	0.03	0.000316214
chr17	41135200	41135234	RUNDC1	146923	intron	0.272727	+	1848	38.72	6.81	26.71	6.54	12.01	0.28	0.31	0.04	0.014949
chr17	7246026	7246065	ACAP1	9744	intron	0.154746	+	2223	335.12	20.27	294.65	20.27	40.47	0	0.12	0	0.000200657
chr19	15357864	15357917	BRD4	23476	intron.utr3	0.553732	-	4327	270.84	182.27	132.51	119.15	48.82	7.83	0.27	0.08	0.00705075
chr2	128492960	128493052	WDR33	55339	intron.utr3	0.255661	-	4416	92.46	44.38	43.02	19.68	28.3	3.58	0.38	0.14	0.0101212
chr20	61518570	61518608	DIDO1	11083	intron.utr3	0.535678	-	6853	93.92	40.47	20.16	7.36	11.42	0	0.12	0	0.000425578
chr22	38887941	38887988	DDX17	10521	intron	0.658925	-	2196	37.58	9.76	19.22	7.36	9.71	0.47	0.31	0.05	0.0288954
chr3	48731204	48731246	IP6K2	51447	intron.utr3	0.412949	-	1838	89.79	106.44	74.55	104.31	10.57	1.53	0.11	0.01	0.000794167
chr3	9422441	9422480	THUMPD3	25917	intron	0.737533	+	1524	30.56	8.66	17.56	6.1	12.03	0.28	0.41	0.04	0.00493577
chr4	6987651	6987694	TBC1D14	57533	intron	0.414979	+	2123	44.16	13.41	37.37	13.41	6.79	0	0.16	0	0.00460243
chr4	82389758	82389795	RASGEF1B	153020	intron	0	-	1422	56.87	83.74	39.11	71.22	15.44	3.23	0.25	0.04	0.00402384
chr5	176734214	176734251	MXD3	83463	intron.utr3	0.889685	-	698	11.8	25.57	0.22	3.9	11.58	21.68	0.98	0.84	0.0267037
chr6	131907897	131908025	MED23	9439	intron.utr3	0.999276	-	4146	69.79	35.18	2.67	7.01	67.12	28.17	0.96	0.79	0.00196879
chr6	32796292	32796394	TAP2	6891	intron.utr3	0.985994	-	2142	308.66	45.07	0.21	2.52	208.58	23.65	0.67	0.52	0.0101179
chr6	83881016	83881063	PGM3	5238	intron	0.806344	-	1797	28.29	24.3	9.39	20.55	18.52	0.47	0.65	0.02	2.07e-09
chr7	44873831	44873958	H2AFV	94239	intron.utr3	0.95086	-	407	104.95	148.11	50.29	93.38	48	47.36	0.46	0.31	0.0439479

## Sheet: MemB.VS.NB_HighIpA
seqnames	start	end	symbol	entrez.id	exon.anno	RetainedCDR	strand	TotalCDR	NB.gene.TPM	MemB.gene.TPM	NB.UTR3.TPM	MemB.UTR3.TPM	NB.TPM	MemB.TPM	NB.usage	MemB.usage	MemB.VS.NB.padjust
chr1	157503126	157503181	FCRL5	83416	intron	0.559029	-	3007	410.35	456.37	291.99	321.66	13.45	62.84	0.03	0.14	2.0512e-06
chr1	186324651	186324822	TPR	7175	intron	0.28511	-	7092	72.91	71.77	65.96	53.2	2.61	8.75	0.04	0.14	0.0147323
chr1	45187516	45187564	C1orf228	339541	intron	0.547241	+	1323	441.38	432.04	89.92	29.81	351.46	402.23	0.79	0.93	3.15091e-05
chr1	45241571	45241765	RPS8	6202	intron	0.00637959	+	627	1869.34	1603.5	1501.5	735.38	3.71	164.23	0	0.1	0.00021298
chr1	45243400	45243741	RPS8	6202	intron	0.617225	+	627	1869.34	1603.5	1501.5	735.38	354.23	693.14	0.19	0.44	4.49197e-07
chr10	30725591	30725628	MAP3K8	1326	intron	0	+	1404	160.56	137.88	90.69	51.76	36.95	51.07	0.23	0.38	0.0154757
chr13	20222485	20222588	MPHOSPH8	54737	intron	0.471545	+	2583	113.29	127.55	76.34	73.73	2.28	8.58	0.02	0.09	0.0489935
chr13	51530604	51530639	RNASEH2B	79621	intron.utr3	0.966049	+	972	51.6	88.18	12.82	8.58	26.16	51.34	0.59	0.78	0.0360464
chr17	7246026	7246065	ACAP1	9744	intron	0.154746	+	2223	335.12	250.77	294.65	192.2	40.47	58.57	0.12	0.24	0.0286991
chr17	79477826	79478043	ACTG1	71	intron	0.87234	-	1128	1432.01	2511.25	1424.27	2428.85	6.92	70.43	0	0.03	4.52236e-07
chr19	37834238	37834273	HKR1	284459	intron	0.0236337	+	2031	39.34	45.85	33.08	28.09	6.25	17.76	0.16	0.39	0.0133677
chr2	24004623	24004667	ATAD2B	54454	intron	0.715787	-	4377	36.73	67.09	31.92	38.88	4.31	24.05	0.12	0.38	0.029141
chr21	46196198	46196237	UBE2G2	7327	intron	0.48996	-	498	102.71	81.61	97.09	60.5	5.32	21.02	0.05	0.26	2.0512e-06
chr21	48081145	48081182	PRMT2	3275	intron.utr3	0.749678	+	1554	81.29	72.05	27.39	13.38	12.36	18.91	0.15	0.3	0.0154757
chr22	29686785	29686838	EWSR1	2130	intron	0.520673	+	2080	168.71	156.54	147.61	105.5	7.89	18.17	0.05	0.15	0.00780323
chr3	122445798	122445841	PARP14	54625	intron	0.913984	+	5406	395.3	304.01	248.79	132.75	90.54	115.88	0.26	0.46	0.00908846
chr3	40502911	40503145	RPL14	9045	intron	0.465438	+	651	192.05	230.72	185.77	196.19	6.28	34.53	0.03	0.15	2.0512e-06
chr3	49359944	49359989	USP4	7375	intron	0.221408	-	3139	50.73	50.24	46.05	34.66	2.29	10.28	0.05	0.2	0.00103349
chr3	53262136	53262362	TKT	7086	intron	0.792722	-	1896	89.4	117.74	87.78	105.07	1.61	10.51	0.02	0.09	0.00229914
chr5	126302643	126302689	2018-03-03	115123	intron	0	-	762	52.69	27.2	45.62	17.85	6.16	8.65	0.12	0.31	0.0224548
chr6	33243585	33243808	RPS18	6222	intron	0.411765	+	459	75.33	136.43	36.24	32.24	39.09	104.19	0.52	0.76	0.00275716
chr8	142186339	142186381	DENND3	22898	intron	0.638032	+	3597	214.84	144.96	180.87	115	9.75	16.66	0.05	0.12	0.0286991

## Sheet: MemB.VS.NB_LowIpA
seqnames	start	end	symbol	entrez.id	exon.anno	RetainedCDR	strand	TotalCDR	NB.gene.TPM	MemB.gene.TPM	NB.UTR3.TPM	MemB.UTR3.TPM	NB.TPM	MemB.TPM	NB.usage	MemB.usage	MemB.VS.NB.padjust
chr1	1497732	1497790	SSU72	29101	intron	0.382906	-	585	73.81	66.88	39.46	48.23	31.92	15.98	0.45	0.25	0.0422775
chr13	28197546	28197584	POLR1D	51082	intron.utr3	0.539597	+	745	100.99	153.02	69.84	120.73	20.62	11.55	0.22	0.08	0.00589189
chr17	38286513	38286554	MSL1	339287	intron	0.554924	+	1056	147.37	109.26	57.27	67.79	81.46	35.49	0.55	0.32	0.0286991
chr19	16265420	16265468	HSH2D	84941	intron	0.469628	+	1103	184.28	351	148.89	329.23	16.93	10.49	0.1	0.03	0.00156482
chr6	119558626	119558678	MAN1A1	4121	intron	0.505607	-	1962	98.03	42.96	30.89	35.43	66.56	5.45	0.66	0.15	0.00297244
chr6	88874881	88875122	CNR1	1268	intron	0	-	1419	25.34	53.21	12.81	40.71	12.53	12.5	0.5	0.24	0.0184867
chr7	45040620	45040661	CCM2	83605	intron	0.0210084	+	1428	103.1	155.42	93.2	150.16	9.9	5.26	0.1	0.03	0.0378584
chr8	109245619	109245666	EIF3E	3646	intron	0.352018	-	1338	61.86	148.44	45.61	135.32	6.87	5.36	0.12	0.04	0.0131464
chr9	132654166	132654206	FNBP1	23048	intron	0.995685	-	1854	196.13	248.17	106.57	180.05	63.01	43.57	0.33	0.18	0.00991968
chrX	54200229	54200324	FAM120C	54954	intron.utr3	0.216682	-	3309	18.47	14.2	2.64	6.51	13.75	6.53	0.74	0.46	0.0186306

[truncated: 2 more sheets: MM.VS.PC_HighIpA, MM.VS.PC_LowIpA]
